# Supplementary material for: Di­chlorido­[2-(pyridin-2-yl-κN)-1,5-naphthyridine-κN1]zinc(II)
Source: IUCrdata. 2025 Sep 5;10(Pt 9):x250764. doi: 10.1107/S2414314625007643 (PMC12498035; doi:10.1107/S2414314625007643)
Supplement: Supplementary file 1 [file x-10-x250764-sup1.cif]

##############################################################################
#                                                                            #
# This CIF contains the data for a data article accepted for                 #
# publication in IUCrData. It conforms to the requirements of                #
# Notes for Authors for IUCrData, and has been                               #
# peer reviewed under the auspices of IUCrData.                              #
#                                                                            #
# Full details of the Crystallographic Information File format               #
# are given in the paper "The Crystallographic Information File (CIF):       #
# a New Standard Archive File for Crystallography" by S. R. Hall, F. H.      #
# Allen and I. D. Brown [Acta Cryst. (1991), A47, 655-685].                  #
#                                                                            #
# The current version of the core CIF dictionary is obtainable from          #
# ftp://ftp.iucr.org/pub/cif_core.dic.                                       #
#                                                                            #
# Software is freely available for graphical display of the structure(s)     #
# in this CIF. For information consult the CIF software page                 #
# http://www.iucr.org/resources/cif/software.                                #
#                                                                            #
# This file may be used for bona fide research purposes within the           #
# scientific community so long as proper attribution is given to the data    # 
# article from which it was obtained.                                        #
#                                                                            #
##############################################################################
data_global
_audit_creation_method     'by CrystalStructure 4.3'
_journal_date_recd_electronic     2025-08-25
_journal_date_accepted     2025-08-27
_journal_name_full     'IUCrData'
_journal_year     2025
_journal_volume     10
_journal_issue      1
_journal_page_first     0
_journal_page_last     0
_journal_paper_category     HM
_journal_paper_doi     10.1107/S2414314625007643
_journal_coeditor_code     BT4180
_publ_contact_author_name     'Hideki Ohtsu'
_publ_contact_author_address
;
Graduate School of Science and Engineering, University of Toyama, 3190 Gofuku,
Toyama 930-8555,
Japan
;
_publ_contact_author_email     'ohtsu@sci.u-toyama.ac.jp'
_publ_contact_author_fax     '+81-76-445-6549'
_publ_contact_author_phone     '+81-76-445-6580'
_publ_section_title
;
Dichlorido[2-(pyridin-2-yl-\k<i>N</i>)-1,5-naphthyridine-\k<i>N</i>^1^]zinc(II)
;
loop_
    _publ_author_name
    _publ_author_footnote
    _publ_author_address
    'Tsubokawa, Kodai' .
;
Graduate School of Science and Engineering, University of Toyama, 3190 Gofuku,
Toyama 930-8555,
Japan
;
    'Iida, Takuro' .
;
Graduate School of Science and Engineering, University of Toyama, 3190 Gofuku,
Toyama 930-8555,
Japan
;
    'Tsuge, Kiyoshi' .
;
Graduate School of Science and Engineering, University of Toyama, 3190 Gofuku,
Toyama 930-8555,
Japan
;
    'Ohtsu, Hideki' .
;
Graduate School of Science and Engineering, University of Toyama, 3190 Gofuku,
Toyama 930-8555,
Japan
;
_publ_section_synopsis
;
The title compound, [Zn(C~13~H~9~N~3~)Cl~2~], is an example for new zinc(II)
complexes with the NAD^+^/NADH model ligand pn [pn =
2-(pyridin-2-yl)[1,5]naphthyridine]. The central zinc(II) atom exhibits a
slightly distorted tetrahedral coordination geometry (<i>\t</i>~4~ = 0.88)
with a bidentate pn ligand and two monodentate Cl^-^ ions. In the crystal, two
molecules of the title compound show aromatic <i>\p</i>--<i>\p</i>
interactions.
;
_database_code_depnum_ccdc_archive     'CCDC 2480689'
data_I
_chemical_name_systematic
;
Dichlorido[2-(pyridin-2-yl-\k<i>N</i>)-1,5-naphthyridine-\k<i>N</i>^1^]zinc(II)
;
_chemical_formula_moiety     'C13 H9 Cl2 N3 Zn'
_chemical_formula_sum     'C13 H9 Cl2 N3 Zn'
_chemical_formula_iupac     '[Zn Cl2 (C13 H9 N3)]'
_chemical_formula_weight     343.52
_chemical_melting_point     ?
_space_group_crystal_system     triclinic
_space_group_name_H-M_alt     'P -1'
_space_group_name_Hall     '-P 1'
loop_
    _space_group_symop_id
    _space_group_symop_operation_xyz
    1 '+X,+Y,+Z'
    2 '-X,-Y,-Z'
_cell_length_a     8.0634(15)
_cell_length_b     8.6146(17)
_cell_length_c     10.2087(19)
_cell_angle_alpha     86.492(6)
_cell_angle_beta     78.622(6)
_cell_angle_gamma     70.336(5)
_cell_volume     654.6(2)
_cell_formula_units_Z     2
_cell_measurement_reflns_used     4464
_cell_measurement_theta_min     2.04
_cell_measurement_theta_max     27.47
_cell_measurement_temperature     173
_exptl_crystal_description     block
_exptl_crystal_colour     colorless
_exptl_crystal_size_max     0.230
_exptl_crystal_size_mid     0.110
_exptl_crystal_size_min     0.070
_exptl_crystal_density_diffrn     1.743
_exptl_crystal_density_meas     ?
_exptl_crystal_density_method     'not measured'
_exptl_crystal_F_000     344.00
_exptl_absorpt_coefficient_mu     2.270
_exptl_absorpt_correction_type     multi-scan
_exptl_absorpt_process_details
;
(ABSCOR; Rigaku, 1995)
;
_exptl_absorpt_correction_T_min     0.630
_exptl_absorpt_correction_T_max     0.853
_diffrn_ambient_temperature     173
_diffrn_radiation_type     'Mo K\a'
_diffrn_radiation_wavelength     0.71075
_diffrn_measurement_device_type     'Rigaku R-AXIS RAPID'
_diffrn_measurement_method     \w
_diffrn_detector_area_resol_mean     10.000
_diffrn_reflns_number     6486
_diffrn_reflns_av_R_equivalents     0.0335
_diffrn_reflns_av_unetI/netI     0.0380
_diffrn_reflns_theta_min     2.511
_diffrn_reflns_theta_max     27.467
_diffrn_reflns_theta_full     25.242
_diffrn_measured_fraction_theta_max     0.998
_diffrn_measured_fraction_theta_full     0.999
_diffrn_reflns_limit_h_min     -10
_diffrn_reflns_limit_h_max     10
_diffrn_reflns_limit_k_min     -11
_diffrn_reflns_limit_k_max     11
_diffrn_reflns_limit_l_min     -13
_diffrn_reflns_limit_l_max     12
_diffrn_standards_number     0
_diffrn_standards_interval_count     .
_diffrn_standards_decay_%     ?
_refine_special_details
;
    Refinement was performed using all reflections. The weighted
    R-factor (wR) and goodness of fit (S) are based on F^2^.
    R-factor (gt) are based on F. The threshold expression of
    F^2^ > 2.0 sigma(F^2^) is used only for calculating R-factor (gt).
H atoms were located in a difference map and refined as riding on
their parent atoms with C--H = 0.95 \%A and with <i>U</i>~iso~(H) = 1.2
<i>U</i>~eq~(C).
;
_reflns_number_total     2992
_reflns_number_gt     2693
_reflns_threshold_expression     F^2^>2.0\s(F^2^)
_refine_ls_structure_factor_coef     Fsqd
_refine_ls_R_factor_all     0.0317
_refine_ls_R_factor_gt     0.0259
_refine_ls_wR_factor_gt     0.0671
_refine_ls_wR_factor_ref     0.0690
_refine_ls_goodness_of_fit_ref     1.031
_refine_ls_number_reflns     2992
_refine_ls_number_parameters     172
_refine_ls_number_restraints     0
_refine_ls_hydrogen_treatment     constr
_refine_ls_weighting_scheme     calc
_refine_ls_weighting_details
            'w = 1/[\s^2^(Fo^2^)+(0.0387P)^2^+0.1345P] where P=(Fo^2^+2Fc^2^)/3'
_atom_sites_solution_hydrogens     geom
_atom_sites_solution_primary     direct
_atom_sites_solution_secondary     difmap
_refine_ls_shift/su_max     0.001
_refine_diff_density_max     0.43
_refine_diff_density_min     -0.28
_refine_ls_extinction_method     none
_refine_ls_extinction_coef     ?
loop_
    _atom_type_symbol
    _atom_type_description
    _atom_type_scat_dispersion_real
    _atom_type_scat_dispersion_imag
    _atom_type_scat_source
    'C' 'C' 0.0033 0.0016
;
International Tables for Crystallography
(Vol. C, Tables 4.2.6.8 and 6.1.1.4)
;
    'H' 'H' 0.0000 0.0000
;
International Tables for Crystallography
(Vol. C, Table 6.1.1.4)
;
    'N' 'N' 0.0061 0.0033
;
International Tables for Crystallography
(Vol. C, Tables 4.2.6.8 and 6.1.1.4)
;
    'Cl' 'Cl' 0.1484 0.1585
;
International Tables for Crystallography
(Vol. C, Tables 4.2.6.8 and 6.1.1.4)
;
    'Zn' 'Zn' 0.2839 1.4301
;
International Tables for Crystallography
(Vol. C, Tables 4.2.6.8 and 6.1.1.4)
;
_computing_data_collection
;
RAPID-AUTO (Rigaku, 2001)
;
_computing_cell_refinement
;
RAPID-AUTO (Rigaku, 2001)
;
_computing_data_reduction
;
RAPID-AUTO (Rigaku, 2001)
;
_computing_structure_solution
;
<i>SHELXT2018/2</i> (Sheldrick, 2015a)
;
_computing_structure_refinement
;
<i>SHELXL2019/3</i> (Sheldrick, 2015b)
;
_computing_molecular_graphics
;
CrystalStructure (Rigaku, 2019) and CrystalMaker (Palmer, 2014)
;
_computing_publication_material
;
CrystalStructure (Rigaku, 2019) and publCIF (Westrip, 2010)
;
loop_
    _atom_site_type_symbol
    _atom_site_label
    _atom_site_fract_x
    _atom_site_fract_y
    _atom_site_fract_z
    _atom_site_U_iso_or_equiv
    _atom_site_adp_type
    _atom_site_calc_flag
    _atom_site_occupancy
    _atom_site_disorder_assembly
    _atom_site_disorder_group
    Zn Zn1 0.52702(3) 0.80210(2) 0.18747(2) 0.02563(8) Uani d 1 . .
    Cl Cl1 0.70577(6) 0.89381(6) 0.27656(5) 0.03363(12) Uani d 1 . .
    Cl Cl2 0.29182(6) 0.99685(6) 0.13125(5) 0.03711(12) Uani d 1 . .
    N N1 0.1233(2) 0.5604(2) 0.59856(15) 0.0327(3) Uani d 1 . .
    N N2 0.43844(18) 0.62744(18) 0.30470(13) 0.0220(3) Uani d 1 . .
    N N3 0.66057(19) 0.59482(18) 0.07077(14) 0.0235(3) Uani d 1 . .
    C C1 0.0609(2) 0.7111(3) 0.64747(18) 0.0326(4) Uani d 1 . .
    H H1 -0.029364 0.732608 0.725885 0.039 Uiso calc 1 . .
    C C2 0.1173(2) 0.8429(2) 0.59282(18) 0.0305(4) Uani d 1 . .
    H H2 0.068503 0.948033 0.635055 0.037 Uiso calc 1 . .
    C C3 0.2437(2) 0.8172(2) 0.47777(18) 0.0284(4) Uani d 1 . .
    H H3 0.284141 0.903886 0.438031 0.034 Uiso calc 1 . .
    C C4 0.3122(2) 0.6578(2) 0.41992(16) 0.0227(3) Uani d 1 . .
    C C5 0.2495(2) 0.5333(2) 0.48381(16) 0.0250(3) Uani d 1 . .
    C C6 0.3234(2) 0.3738(2) 0.42718(18) 0.0287(4) Uani d 1 . .
    H H6 0.284985 0.286671 0.468330 0.034 Uiso calc 1 . .
    C C7 0.4511(2) 0.3448(2) 0.31252(17) 0.0259(3) Uani d 1 . .
    H H7 0.501827 0.237854 0.273490 0.031 Uiso calc 1 . .
    C C8 0.5059(2) 0.4762(2) 0.25336(15) 0.0215(3) Uani d 1 . .
    C C9 0.6415(2) 0.4540(2) 0.12667(15) 0.0218(3) Uani d 1 . .
    C C10 0.7425(2) 0.3016(2) 0.06984(18) 0.0280(4) Uani d 1 . .
    H H10 0.728308 0.203757 0.111003 0.034 Uiso calc 1 . .
    C C11 0.8650(2) 0.2936(2) -0.04844(18) 0.0303(4) Uani d 1 . .
    H H11 0.937152 0.189843 -0.088050 0.036 Uiso calc 1 . .
    C C12 0.8812(2) 0.4371(2) -0.10788(17) 0.0291(4) Uani d 1 . .
    H H12 0.961660 0.434432 -0.190011 0.035 Uiso calc 1 . .
    C C13 0.7767(2) 0.5854(2) -0.04455(17) 0.0280(4) Uani d 1 . .
    H H13 0.788006 0.684666 -0.084677 0.034 Uiso calc 1 . .
loop_
    _atom_site_aniso_label
    _atom_site_aniso_U_11
    _atom_site_aniso_U_22
    _atom_site_aniso_U_33
    _atom_site_aniso_U_12
    _atom_site_aniso_U_13
    _atom_site_aniso_U_23
    Zn1 0.02615(12) 0.01684(12) 0.03053(12) -0.00643(9) 0.00227(9) -0.00346(8)
    Cl1 0.0383(2) 0.0267(2) 0.0385(2) -0.01520(19) -0.0046(2) -0.00282(18)
    Cl2 0.0341(2) 0.0217(2) 0.0473(3) -0.00115(18) -0.0029(2) -0.00052(19)
    N1 0.0306(8) 0.0319(9) 0.0285(7) -0.0073(7) 0.0053(7) 0.0006(6)
    N2 0.0207(6) 0.0200(7) 0.0236(6) -0.0062(5) -0.0003(6) -0.0030(5)
    N3 0.0251(7) 0.0181(7) 0.0247(6) -0.0057(6) -0.0007(6) -0.0010(5)
    C1 0.0269(9) 0.0360(11) 0.0263(8) -0.0041(8) 0.0039(7) -0.0017(7)
    C2 0.0252(8) 0.0295(10) 0.0309(9) -0.0023(7) -0.0014(7) -0.0085(7)
    C3 0.0275(8) 0.0243(9) 0.0308(9) -0.0075(7) -0.0003(8) -0.0046(7)
    C4 0.0188(7) 0.0239(9) 0.0234(8) -0.0049(6) -0.0030(7) -0.0015(6)
    C5 0.0230(8) 0.0258(9) 0.0232(7) -0.0058(7) -0.0023(7) 0.0019(6)
    C6 0.0322(9) 0.0226(9) 0.0301(8) -0.0106(7) -0.0015(8) 0.0038(7)
    C7 0.0292(8) 0.0187(8) 0.0268(8) -0.0052(7) -0.0032(7) -0.0004(6)
    C8 0.0211(7) 0.0198(8) 0.0221(7) -0.0053(6) -0.0035(7) -0.0001(6)
    C9 0.0220(7) 0.0205(8) 0.0219(7) -0.0060(6) -0.0031(7) -0.0011(6)
    C10 0.0322(9) 0.0195(9) 0.0295(8) -0.0071(7) -0.0010(8) -0.0019(7)
    C11 0.0299(9) 0.0236(9) 0.0318(9) -0.0049(7) 0.0023(8) -0.0073(7)
    C12 0.0272(8) 0.0311(10) 0.0250(8) -0.0081(7) 0.0024(7) -0.0034(7)
    C13 0.0298(9) 0.0247(9) 0.0271(8) -0.0094(7) 0.0005(7) 0.0013(7)
_geom_special_details
;
 All esds (except the esd in the dihedral angle between two l.s. planes)
 are estimated using the full covariance matrix.  The cell esds are taken
 into account individually in the estimation of esds in distances, angles
 and torsion angles; correlations between esds in cell parameters are only
 used when they are defined by crystal symmetry.  An approximate (isotropic)
 treatment of cell esds is used for estimating esds involving l.s. planes.
;
loop_
    _geom_bond_atom_site_label_1
    _geom_bond_atom_site_label_2
    _geom_bond_site_symmetry_2
    _geom_bond_distance
    _geom_bond_publ_flag
    Zn1 N3 . 2.0560(14) y
    Zn1 N2 . 2.0909(14) y
    Zn1 Cl1 . 2.2137(6) y
    Zn1 Cl2 . 2.2161(6) y
    N1 C1 . 1.314(3) ?
    N1 C5 . 1.366(2) ?
    N2 C8 . 1.328(2) ?
    N2 C4 . 1.369(2) ?
    N3 C13 . 1.340(2) ?
    N3 C9 . 1.352(2) ?
    C1 C2 . 1.406(3) ?
    C1 H1 . 0.9500 ?
    C2 C3 . 1.369(3) ?
    C2 H2 . 0.9500 ?
    C3 C4 . 1.414(2) ?
    C3 H3 . 0.9500 ?
    C4 C5 . 1.408(2) ?
    C5 C6 . 1.410(3) ?
    C6 C7 . 1.371(2) ?
    C6 H6 . 0.9500 ?
    C7 C8 . 1.410(2) ?
    C7 H7 . 0.9500 ?
    C8 C9 . 1.496(2) ?
    C9 C10 . 1.382(2) ?
    C10 C11 . 1.390(2) ?
    C10 H10 . 0.9500 ?
    C11 C12 . 1.378(3) ?
    C11 H11 . 0.9500 ?
    C12 C13 . 1.386(3) ?
    C12 H12 . 0.9500 ?
    C13 H13 . 0.9500 ?
loop_
    _geom_angle_atom_site_label_1
    _geom_angle_atom_site_label_2
    _geom_angle_atom_site_label_3
    _geom_angle_site_symmetry_1
    _geom_angle_site_symmetry_3
    _geom_angle
    _geom_angle_publ_flag
    N3 Zn1 N2 . . 79.59(6) y
    N3 Zn1 Cl1 . . 113.63(4) y
    N2 Zn1 Cl1 . . 113.74(4) y
    N3 Zn1 Cl2 . . 120.94(4) y
    N2 Zn1 Cl2 . . 108.77(4) y
    Cl1 Zn1 Cl2 . . 114.81(2) y
    C1 N1 C5 . . 116.46(16) ?
    C8 N2 C4 . . 119.22(14) ?
    C8 N2 Zn1 . . 114.20(11) ?
    C4 N2 Zn1 . . 126.40(11) ?
    C13 N3 C9 . . 118.69(15) ?
    C13 N3 Zn1 . . 126.24(12) ?
    C9 N3 Zn1 . . 114.60(11) ?
    N1 C1 C2 . . 125.12(17) ?
    N1 C1 H1 . . 117.4 ?
    C2 C1 H1 . . 117.4 ?
    C3 C2 C1 . . 118.96(17) ?
    C3 C2 H2 . . 120.5 ?
    C1 C2 H2 . . 120.5 ?
    C2 C3 C4 . . 117.95(17) ?
    C2 C3 H3 . . 121.0 ?
    C4 C3 H3 . . 121.0 ?
    N2 C4 C5 . . 121.59(15) ?
    N2 C4 C3 . . 119.67(16) ?
    C5 C4 C3 . . 118.74(15) ?
    N1 C5 C4 . . 122.75(16) ?
    N1 C5 C6 . . 119.26(16) ?
    C4 C5 C6 . . 117.99(15) ?
    C7 C6 C5 . . 119.77(16) ?
    C7 C6 H6 . . 120.1 ?
    C5 C6 H6 . . 120.1 ?
    C6 C7 C8 . . 119.04(16) ?
    C6 C7 H7 . . 120.5 ?
    C8 C7 H7 . . 120.5 ?
    N2 C8 C7 . . 122.39(15) ?
    N2 C8 C9 . . 115.80(14) ?
    C7 C8 C9 . . 121.80(15) ?
    N3 C9 C10 . . 121.59(15) ?
    N3 C9 C8 . . 115.16(14) ?
    C10 C9 C8 . . 123.25(15) ?
    C9 C10 C11 . . 119.02(16) ?
    C9 C10 H10 . . 120.5 ?
    C11 C10 H10 . . 120.5 ?
    C12 C11 C10 . . 119.61(17) ?
    C12 C11 H11 . . 120.2 ?
    C10 C11 H11 . . 120.2 ?
    C11 C12 C13 . . 118.17(16) ?
    C11 C12 H12 . . 120.9 ?
    C13 C12 H12 . . 120.9 ?
    N3 C13 C12 . . 122.88(17) ?
    N3 C13 H13 . . 118.6 ?
    C12 C13 H13 . . 118.6 ?
loop_
    _geom_torsion_atom_site_label_1
    _geom_torsion_atom_site_label_2
    _geom_torsion_atom_site_label_3
    _geom_torsion_atom_site_label_4
    _geom_torsion_site_symmetry_1
    _geom_torsion_site_symmetry_2
    _geom_torsion_site_symmetry_3
    _geom_torsion_site_symmetry_4
    _geom_torsion
    _geom_torsion_publ_flag
    C5 N1 C1 C2 . . . . -1.7(3) ?
    N1 C1 C2 C3 . . . . 1.8(3) ?
    C1 C2 C3 C4 . . . . -0.4(3) ?
    C8 N2 C4 C5 . . . . -1.3(2) ?
    Zn1 N2 C4 C5 . . . . 173.50(12) ?
    C8 N2 C4 C3 . . . . 177.99(15) ?
    Zn1 N2 C4 C3 . . . . -7.2(2) ?
    C2 C3 C4 N2 . . . . 179.83(15) ?
    C2 C3 C4 C5 . . . . -0.8(2) ?
    C1 N1 C5 C4 . . . . 0.3(3) ?
    C1 N1 C5 C6 . . . . 179.19(17) ?
    N2 C4 C5 N1 . . . . -179.78(16) ?
    C3 C4 C5 N1 . . . . 0.9(2) ?
    N2 C4 C5 C6 . . . . 1.4(2) ?
    C3 C4 C5 C6 . . . . -177.98(16) ?
    N1 C5 C6 C7 . . . . -179.57(16) ?
    C4 C5 C6 C7 . . . . -0.7(3) ?
    C5 C6 C7 C8 . . . . 0.0(3) ?
    C4 N2 C8 C7 . . . . 0.6(2) ?
    Zn1 N2 C8 C7 . . . . -174.83(13) ?
    C4 N2 C8 C9 . . . . 179.39(14) ?
    Zn1 N2 C8 C9 . . . . 3.94(17) ?
    C6 C7 C8 N2 . . . . 0.0(3) ?
    C6 C7 C8 C9 . . . . -178.65(15) ?
    C13 N3 C9 C10 . . . . 2.0(2) ?
    Zn1 N3 C9 C10 . . . . -170.68(13) ?
    C13 N3 C9 C8 . . . . -178.52(15) ?
    Zn1 N3 C9 C8 . . . . 8.83(18) ?
    N2 C8 C9 N3 . . . . -8.6(2) ?
    C7 C8 C9 N3 . . . . 170.21(15) ?
    N2 C8 C9 C10 . . . . 170.93(15) ?
    C7 C8 C9 C10 . . . . -10.3(2) ?
    N3 C9 C10 C11 . . . . -0.7(3) ?
    C8 C9 C10 C11 . . . . 179.82(16) ?
    C9 C10 C11 C12 . . . . -1.2(3) ?
    C10 C11 C12 C13 . . . . 1.8(3) ?
    C9 N3 C13 C12 . . . . -1.4(3) ?
    Zn1 N3 C13 C12 . . . . 170.35(13) ?
    C11 C12 C13 N3 . . . . -0.5(3) ?
_shelx_hkl_file
;
   0   0   2  335.30    4.53
   0   0   2  338.45    4.62
   0   0  -2  336.27    4.51
   0   0  -2  335.49    4.57
   0   0   3  620.57   11.66
   0   0  -3  632.93   11.55
   0   0  -3  617.33   11.40
   0   0   4  112.36    1.68
   0   0  -4  110.68    1.61
   0   0  -4  112.37    1.74
   0   0   5   11.58    0.71
   0   0  -5   12.76    0.97
   0   0  -5   12.75    0.76
   0   0  -6    2.98    0.67
   0   0  -6    2.87    0.77
   0   0  -7   38.24    1.20
   0   0  -7   33.31    1.33
   0   0  -8  182.64    3.57
   0   0  -8  177.31    3.87
   0   0  -9  154.48    3.31
   0   0  -9  157.24    3.77
   0   0 -10   66.66    2.02
   0   0 -10   61.59    3.47
   0   0 -11    6.74    1.22
   0   0 -11    5.47    1.62
   0   0 -11    7.08    2.02
   0   0 -12    5.70    1.70
   0   0 -12    4.78    2.04
   0   1 -12  110.32    3.40
   0   1 -12  111.86    3.71
   0   1 -12  120.54    4.45
   0   1 -11    1.50    1.35
   0   1 -11    1.49    1.46
   0   1 -11    1.38    1.74
   0   1 -10  150.28    3.80
   0   1 -10  148.95    3.89
   0   1 -10  140.61    5.52
   0   1  -9   63.44    2.04
   0   1  -9   62.65    2.08
   0   1  -9   60.16    2.28
   0   1  -8    0.47    0.99
   0   1  -8    0.86    1.56
   0   1  -8    0.30    1.07
   0   1  -7   81.32    1.96
   0   1  -7   78.35    1.82
   0   1  -7   81.65    2.86
   0   1  -6   34.61    1.17
   0   1  -6   34.67    1.08
   0   1  -6   37.12    1.25
   0   1  -5    9.60    1.12
   0   1  -5    9.67    1.02
   0   1  -5    9.76    1.18
   0   1  -4  424.50    7.57
   0   1  -4  430.06    7.54
   0   1  -3   11.52    0.49
   0   1  -2 4174.37  214.95
   0  -1   2 3952.00  199.67
   0   1  -1  713.92   12.12
   0  -1   1  706.48   12.02
   0   1   0  248.20    2.73
   0  -1   0  257.38    2.85
   0   1   1 2039.87   64.66
   0  -1  -1 1854.48   55.52
   0   1   2    2.03    0.39
   0  -1  -2    1.72    0.37
   0   1   3 2136.65   72.56
   0   1   3 2071.18   72.99
   0  -1  -3 2069.88   72.71
   0   1   4  535.57    9.56
   0   1   4  506.29   10.37
   0  -1  -4  556.72   11.63
   0   1   5   25.14    0.81
   0   1   5   29.12    1.51
   0  -1  -5   29.13    0.74
   0  -1  -5   27.40    1.00
   0   1   6  268.77    4.79
   0   1   6  274.35    6.18
   0  -1  -6  283.27    4.63
   0  -1  -6  279.79    6.12
   0   1   7  716.24   17.20
   0   1   7  744.17   18.61
   0  -1  -7  784.66   17.93
   0  -1  -7  750.57   18.84
   0   1   8   34.56    1.96
   0  -1  -8   37.88    1.65
   0  -1  -9  182.53    4.45
   0  -1 -10  115.70    3.39
   0  -1 -11  154.97    4.50
   0  -1 -12   15.81    2.01
   0   2 -12   84.96    3.35
   0   2 -12   83.43    4.43
   0   2 -12   83.67    3.53
   0   2 -11  113.85    3.74
   0   2 -11  110.77    3.49
   0   2 -11  118.26    3.85
   0   2 -10    6.01    1.44
   0   2 -10    2.82    1.38
   0   2 -10    0.36    2.31
   0   2  -9   41.46    2.03
   0   2  -9   43.29    1.75
   0   2  -9   50.77    2.95
   0   2  -8  331.48    9.03
   0   2  -8  321.75    6.96
   0   2  -8  360.94    8.03
   0   2  -7   46.46    2.38
   0   2  -7   47.38    2.03
   0   2  -7   45.79    2.29
   0   2  -6  231.83    4.55
   0   2  -6  237.15    4.40
   0   2  -5  733.38   17.39
   0   2  -5  727.40   16.34
   0   2  -4    6.07    0.59
   0  -2   4    6.73    0.65
   0   2  -3  406.16    6.60
   0  -2   3  420.91    7.74
   0   2  -2   25.34    0.56
   0  -2   2   25.07    0.61
   0   2  -1 1204.24   28.72
   0  -2   1 1145.93   26.45
   0   2   0    7.90    0.41
   0  -2   0    8.24    0.39
   0   2   1 1896.35   60.20
   0  -2  -1 2025.55   66.19
   0   2   2  212.75    3.50
   0  -2  -2  216.67    3.09
   0   2   3  314.38    5.78
   0  -2  -3  317.74    5.22
   0   2   4  505.52    8.93
   0   2   4  489.76    9.63
   0  -2  -4  504.48    9.91
   0   2   5  662.42   13.76
   0   2   5  634.30   15.53
   0  -2  -5  674.65   15.07
   0   2   6  130.86    2.38
   0   2   6  133.33    3.65
   0  -2  -6  137.37    3.62
   0   2   7  601.09   14.82
   0   2   7  627.93   17.11
   0  -2  -7  643.89   17.52
   0   2   8  848.85   22.84
   0   2   8  887.97   27.66
   0  -2  -8  952.01   29.98
   0   2   9    9.52    1.23
   0   2   9    8.49    1.69
   0  -2  -9   12.30    1.55
   0   2  10  168.02    5.14
   0  -2 -10  193.81    5.27
   0  -2 -11   38.67    2.46
   0  -2 -12   21.92    2.29
   0   3 -12    1.90    1.87
   0   3 -12    0.69    2.56
   0   3 -12    0.31    2.53
   0   3 -12    0.27    1.70
   0   3 -11   82.19    3.45
   0   3 -11   79.64    4.00
   0   3 -11   84.01    3.08
   0   3 -10   21.60    2.00
   0   3 -10   16.07    1.58
   0   3 -10   19.74    1.68
   0   3  -9   23.51    1.88
   0   3  -9   22.00    1.51
   0   3  -9   21.33    1.52
   0   3  -8   39.69    2.02
   0   3  -8   43.71    1.61
   0   3  -8   39.74    1.63
   0   3  -7  319.38    7.49
   0   3  -7  352.84    7.19
   0   3  -6  105.10    2.20
   0   3  -5  709.58   15.52
   0  -3   5  687.34   16.21
   0   3  -4 2340.22   90.75
   0  -3   4 2364.34   98.23
   0   3  -3 1126.66   29.50
   0  -3   3 1119.62   29.03
   0   3  -2  807.15   17.65
   0  -3   2  790.56   16.41
   0   3  -1   36.50    0.78
   0  -3   1   39.25    0.83
   0   3   0  155.33    2.25
   0  -3   0  142.02    2.04
   0   3   1   76.08    1.73
   0  -3  -1   68.86    1.19
   0   3   2   83.81    2.05
   0  -3  -2   91.45    1.60
   0   3   3  488.32    9.48
   0  -3  -3  494.83    9.59
   0   3   4  120.19    2.44
   0  -3  -4  118.53    2.30
   0   3   5  151.33    2.59
   0   3   5  154.74    3.28
   0  -3  -5  160.09    3.19
   0   3   6  666.52   14.84
   0   3   6  659.38   16.46
   0  -3  -6  698.67   17.30
   0   3   7    4.66    0.97
   0   3   7    5.18    1.33
   0  -3  -7    3.96    1.21
   0   3   8    8.70    1.16
   0   3   8    9.47    1.57
   0  -3  -8    9.83    1.49
   0   3   9  149.87    3.63
   0   3   9  159.77    4.62
   0  -3  -9  155.67    4.42
   0   3  10  146.21    3.81
   0   3  10  145.33    4.91
   0  -3 -10  157.32    4.76
   0   3  11  136.29    3.80
   0  -3 -11  159.66    5.17
   0  -3 -12   10.27    2.15
   0   4 -12    8.97    2.39
   0   4 -12    7.82    2.87
   0   4 -12    6.76    1.78
   0   4 -11    3.47    2.10
   0   4 -11    3.96    1.54
   0   4 -11    3.24    1.51
   0   4 -10  164.02    5.24
   0   4 -10  152.64    4.19
   0   4 -10  165.20    4.29
   0   4  -9   33.19    2.32
   0   4  -9   31.61    1.75
   0   4  -9   34.78    1.72
   0   4  -8   11.14    1.79
   0   4  -8   15.74    1.28
   0   4  -7  166.15    3.44
   0   4  -6  501.58   11.68
   0  -4   6  474.29   11.12
   0   4  -5   50.96    1.34
   0  -4   5   46.79    1.57
   0   4  -4  806.71   19.91
   0  -4   4  753.86   17.96
   0   4  -3 1029.45   26.37
   0  -4   3  990.66   24.82
   0   4  -2  614.86   13.23
   0  -4   2  574.84   11.37
   0   4  -1 1264.90   34.74
   0  -4   1 1288.03   36.82
   0   4   0    0.56    0.65
   0  -4   0    1.59    0.98
   0   4   1    3.07    1.13
   0  -4  -1    1.91    0.71
   0   4   2  552.21   11.48
   0  -4  -2  521.62   10.40
   0   4   3  359.98    8.09
   0  -4  -3  334.62    6.30
   0   4   4   24.21    1.33
   0  -4  -4   22.67    1.24
   0   4   5  302.19    6.53
   0  -4  -5  291.67    6.09
   0   4   6    5.78    1.38
   0   4   6    0.19    1.39
   0  -4  -6    0.13    1.83
   0   4   7  695.16   17.57
   0   4   7  745.65   20.72
   0  -4  -7  716.24   19.43
   0   4   8  468.03   11.09
   0   4   8  477.38   12.77
   0  -4  -8  503.74   13.34
   0   4   9  216.21    6.37
   0   4   9  222.85    6.46
   0  -4  -9  236.63    6.48
   0   4  10   44.65    2.12
   0   4  10   49.71    3.03
   0  -4 -10   49.85    2.78
   0   4  11   12.98    2.70
   0   4  11   15.36    2.68
   0  -4 -11   12.31    2.27
   0   5 -11    0.59    2.31
   0   5 -11    0.80    1.60
   0   5 -11    1.82    1.47
   0   5 -10   34.91    2.94
   0   5 -10   33.28    2.06
   0   5 -10   35.80    1.93
   0   5  -9    9.89    2.10
   0   5  -9    8.82    1.35
   0   5  -8   50.65    2.96
   0   5  -8   50.80    2.62
   0   5  -7   16.11    1.29
   0  -5   7   19.38    1.60
   0   5  -6  205.91    4.74
   0  -5   6  199.70    5.70
   0   5  -5  287.27    5.46
   0  -5   5  286.74    6.37
   0   5  -4  268.07    5.10
   0  -5   4  255.75    5.22
   0   5  -3 1322.38   41.73
   0  -5   3 1275.36   39.19
   0   5  -2   47.67    1.31
   0  -5   2   42.63    1.94
   0   5  -1  583.08   12.42
   0  -5   1  579.99   12.40
   0   5   0  728.42   17.96
   0  -5   0  685.72   15.41
   0   5   1   98.82    2.21
   0  -5  -1   90.09    2.67
   0   5   2    5.01    1.08
   0  -5  -2    4.13    0.97
   0   5   3  849.90   22.46
   0  -5  -3  811.99   20.64
   0   5   4  232.55    6.43
   0  -5  -4  245.78    5.27
   0   5   5  284.63    8.47
   0  -5  -5  271.74    6.08
   0   5   6  245.46    6.28
   0  -5  -6  223.45    5.41
   0   5   7    7.72    1.20
   0   5   7    6.71    1.98
   0  -5  -7    6.48    1.69
   0   5   8  194.40    5.92
   0   5   8  203.11    8.18
   0  -5  -8  224.46    6.34
   0   5   9    1.93    1.41
   0   5   9   -2.14    3.27
   0  -5  -9    0.26    1.89
   0   5  10   75.63    4.18
   0   5  10   82.18    4.07
   0  -5 -10   81.63    3.81
   0   5  11    1.51    1.72
   0   5  11    5.12    2.58
   0  -5 -11    3.25    2.26
   0   6 -10   20.96    2.94
   0   6 -10   20.45    1.61
   0   6  -9  103.27    4.71
   0   6  -9   92.61    2.66
   0   6  -8    3.63    1.16
   0   6  -7   34.33    1.63
   0  -6   7   31.27    1.94
   0   6  -6   15.98    1.25
   0  -6   6   11.61    2.46
   0   6  -5  213.28    4.51
   0  -6   5  201.72    4.79
   0   6  -4   62.71    1.81
   0  -6   4   58.78    2.02
   0   6  -3  239.94    4.93
   0  -6   3  230.71    4.91
   0   6  -2  280.04    5.69
   0  -6   2  256.55    6.45
   0   6  -1  323.10    6.67
   0  -6   1  301.44    6.27
   0   6   0  205.54    4.42
   0  -6   0  158.56    3.23
   0   6   1  358.85    7.85
   0  -6  -1  340.48    7.08
   0   6   2  140.17    3.42
   0  -6  -2  128.89    3.04
   0   6   3  295.05    6.92
   0  -6  -3  283.23    7.59
   0   6   4  657.01   17.78
   0  -6  -4  615.66   15.72
   0   6   5   34.50    2.31
   0  -6  -5   27.24    1.95
   0   6   6  443.31   12.35
   0  -6  -6  426.17   11.25
   0   6   7  113.98    3.29
   0   6   7  125.35    4.64
   0  -6  -7  136.97    6.10
   0   6   8   17.39    2.53
   0   6   8   15.66    2.62
   0  -6  -8   20.94    2.36
   0   6   9   29.10    2.12
   0   6   9   27.56    3.05
   0  -6  -9   34.62    2.81
   0   6  10    0.87    2.73
   0   6  10    0.91    2.66
   0   6  10    5.80    2.63
   0  -6 -10    4.77    2.29
   0   7  -9    9.81    1.60
   0   7  -8  224.78    5.66
   0  -7   8  197.62    6.46
   0   7  -7   69.43    2.39
   0  -7   7   62.15    4.09
   0   7  -6  232.35    5.43
   0  -7   6  212.96    6.01
   0   7  -5   29.22    2.38
   0  -7   5   23.56    1.84
   0   7  -4   58.56    2.03
   0  -7   4   55.30    2.30
   0   7  -3    7.01    1.29
   0  -7   3    8.35    1.41
   0   7  -2   30.93    1.62
   0  -7   2   28.50    1.74
   0   7  -1   80.37    2.52
   0  -7   1   71.96    2.34
   0   7   0    3.20    2.10
   0  -7   0    2.50    1.22
   0   7   1   47.02    3.10
   0  -7  -1   48.43    2.06
   0   7   2  637.34   19.42
   0  -7  -2  585.73   15.12
   0   7   3  101.72    3.38
   0  -7  -3   89.69    2.96
   0   7   4  902.09   28.18
   0  -7  -4  845.63   25.35
   0   7   5  309.45    8.99
   0  -7  -5  315.13    8.41
   0   7   6    3.30    2.16
   0  -7  -6    2.79    1.86
   0   7   7  191.17    6.77
   0  -7  -7  191.41    8.29
   0   7   8   43.82    2.45
   0   7   8   52.20    3.81
   0  -7  -8   55.76    3.45
   0   7   9    0.80    1.80
   0   7   9    4.38    2.77
   0  -7  -9    0.49    2.45
   0   8  -8  100.26    4.67
   0  -8   8   85.76    4.20
   0   8  -7  189.69    5.05
   0  -8   7  172.36    5.91
   0   8  -6    7.13    1.54
   0  -8   6    8.39    2.05
   0   8  -5  127.51    3.74
   0  -8   5  113.95    3.91
   0   8  -4   54.47    2.33
   0  -8   4   48.15    2.60
   0   8  -3   31.18    1.94
   0  -8   3   24.86    1.99
   0   8  -2    4.68    1.57
   0  -8   2    5.22    1.60
   0   8  -1   24.66    1.95
   0  -8   1   22.12    1.86
   0   8   0   56.27    2.57
   0  -8   0   48.74    2.42
   0   8   1  177.71    5.16
   0  -8  -1  150.11    4.11
   0   8   2    2.70    1.87
   0  -8  -2    6.48    1.73
   0   8   3  213.25    8.48
   0  -8  -3  187.77    5.50
   0   8   4   49.19    3.09
   0  -8  -4   45.65    4.03
   0   8   5  199.90    6.88
   0  -8  -5  188.34    5.96
   0   8   6   97.59    4.71
   0  -8  -6   92.43    4.08
   0   8   7   72.19    4.52
   0  -8  -7   57.49    3.60
   0   8   8   25.01    2.36
   0   8   8   30.39    3.83
   0  -8  -8   26.70    3.18
   0   9  -6   20.82    2.11
   0  -9   6   13.39    3.69
   0   9  -5   20.79    2.08
   0  -9   5   19.40    2.45
   0   9  -4  192.54    5.56
   0  -9   4  176.86    5.87
   0   9  -3  133.77    4.38
   0  -9   3  108.73    6.02
   0   9  -2    0.75    2.81
   0  -9   2    0.39    1.81
   0   9  -1  282.95    7.98
   0  -9   1  233.65    6.67
   0   9   0  139.41    4.83
   0  -9   0  130.67    4.50
   0   9   1   95.17    5.67
   0  -9  -1   73.04    4.42
   0   9   2  252.98    8.02
   0  -9  -2  215.83    6.27
   0   9   3    0.48    2.20
   0  -9  -3   -1.50    2.10
   0   9   4   53.07    3.75
   0  -9  -4   55.25    4.99
   0   9   5    8.10    2.91
   0  -9  -5    3.19    2.37
   0   9   6   17.72    3.34
   0  -9  -6   22.24    4.65
   0  10  -4    3.93    2.13
   0 -10   4    2.96    2.34
   0  10  -3   71.78    3.55
   0 -10   3   66.95    3.84
   0  10  -2   62.75    3.45
   0 -10   2   52.25    3.40
   0  10  -1   84.37    4.15
   0 -10   1   78.59    4.00
   0  10   0  300.35    9.90
   0 -10   0  273.25    8.63
   0  10   1  170.82    6.61
   0 -10  -1  156.29    5.92
   0  10   2   70.04    6.31
   0 -10  -2   60.74    3.42
   0  10   3   73.06    4.54
   0 -10  -3   58.05    3.60
  -1  10   1   38.33    3.40
   1 -10   0   45.48    3.32
  -1  10   0   57.78    3.78
   1 -10   1   10.46    2.37
  -1  10  -1   10.23    2.50
   1 -10   2    8.31    2.38
  -1  10  -2    3.86    2.22
   1  -9  -5   76.53    6.44
  -1   9   5   88.69    7.85
   1  -9  -4  108.60    4.73
  -1   9   4  123.62    5.73
   1  -9  -3   22.70    2.69
  -1   9   3   27.44    3.23
   1  -9  -2  287.94    8.80
  -1   9   2  325.53   13.22
   1  -9  -1   67.07    3.05
  -1   9   1   79.95    3.83
   1  -9   0   90.80    5.33
  -1   9   0   95.13    3.99
   1  -9   1  152.88    6.70
  -1   9  -1  182.02    5.72
   1  -9   2   51.97    2.86
  -1   9  -2   61.41    3.01
   1  -9   3    2.93    1.89
  -1   9  -3    0.76    2.80
   1  -9   4   91.23    3.81
  -1   9  -4  109.75    3.77
   1  -9   5   43.32    4.36
  -1   9  -5   48.39    3.76
   1  -9   6   49.73    3.06
  -1   9  -6   63.39    2.88
   1  -8  -7    9.85    2.77
  -1   8   7    5.02    3.30
   1  -8  -6  111.09    4.94
  -1   8   6  118.35    5.82
   1  -8  -5   12.04    3.77
  -1   8   5   19.52    4.55
   1  -8  -4  132.76    4.73
  -1   8   4  155.03    5.69
   1  -8  -3  100.51    5.29
  -1   8   3  115.08    4.50
   1  -8  -2  131.52    4.19
  -1   8   2  129.59    4.55
   1  -8  -1  134.96    4.16
  -1   8   1  170.63    6.97
   1  -8   0    0.39    1.49
  -1   8   0    0.46    1.67
   1  -8   1    8.31    1.67
  -1   8  -1    7.99    1.73
   1  -8   2   91.76    3.06
  -1   8  -2  111.15    4.69
   1  -8   3  232.92    7.69
  -1   8  -3  280.44    7.01
   1  -8   4   93.19    3.38
  -1   8  -4  116.46    3.51
   1  -8   5  267.27    9.02
  -1   8  -5  320.22    8.06
   1  -8   6   22.08    2.12
  -1   8  -6   26.82    1.81
   1  -8   7   77.78    3.56
  -1   8  -7   93.20    2.94
   1  -8   8   44.22    4.20
  -1   8  -8   56.96    3.42
   1  -7  -8  106.78    4.93
  -1   7   8   92.24    3.35
  -1   7   8   95.11    5.50
   1  -7  -7  108.59    4.65
  -1   7   7  110.17    5.39
   1  -7  -6   -1.51    2.07
  -1   7   6   -1.85    2.46
   1  -7  -5  248.48    9.35
  -1   7   5  277.08   11.30
   1  -7  -4  114.54    3.82
  -1   7   4  118.87    4.37
   1  -7  -3   31.78    3.14
  -1   7   3   36.22    2.57
   1  -7  -2   20.74    1.75
  -1   7   2   17.14    1.96
   1  -7  -1    1.13    1.34
  -1   7   1    1.34    1.49
   1  -7   0    9.55    1.44
  -1   7   0    9.78    1.52
   1  -7   1    4.12    1.16
  -1   7  -1    1.14    2.11
   1  -7   2  356.73    8.21
  -1   7  -2  430.15   10.21
   1  -7   3   18.02    1.54
  -1   7  -3   22.19    1.54
   1  -7   4  233.38    5.73
  -1   7  -4  255.88    5.73
   1  -7   5  220.64    6.95
  -1   7  -5  249.62    6.77
   1  -7   6  342.74    8.85
  -1   7  -6  404.65    9.44
   1  -7   7    0.78    1.55
  -1   7  -7   -0.18    1.77
   1  -7   8   96.38    3.68
  -1   7  -8  108.49    2.95
  -1   7  -9   64.07    4.82
  -1   7  -9   55.85    2.12
   1  -6  -9   84.45    4.27
  -1   6   9   81.87    2.97
  -1   6   9   87.22    4.77
   1  -6  -8    3.86    2.15
  -1   6   8    2.97    1.33
  -1   6   8    3.27    2.53
   1  -6  -7  376.46   10.83
  -1   6   7  398.19   12.43
   1  -6  -6  453.50   12.67
  -1   6   6  483.69   17.53
   1  -6  -5   14.97    1.85
  -1   6   5   16.64    3.44
   1  -6  -4   89.58    2.96
  -1   6   4   87.50    3.28
   1  -6  -3  118.89    4.48
  -1   6   3  125.51    3.70
   1  -6  -2   -2.47    1.23
  -1   6   2    1.42    1.34
   1  -6  -1   28.57    1.47
  -1   6   1   31.07    1.70
   1  -6   0   25.12    1.34
  -1   6   0   29.19    1.55
   1  -6   1   38.52    1.42
  -1   6  -1   44.84    1.65
   1  -6   2  834.13   21.93
  -1   6  -2  990.99   27.92
   1  -6   3   44.00    1.62
  -1   6  -3   48.52    1.59
   1  -6   4  210.83    4.56
  -1   6  -4  242.06    4.90
   1  -6   5    0.50    1.13
  -1   6  -5    1.50    1.46
   1  -6   6  152.24    3.95
  -1   6  -6  156.45    3.26
   1  -6   7   44.97    2.03
  -1   6  -7   51.86    1.68
  -1   6  -8   11.66    1.79
  -1   6  -9   67.81    6.36
  -1   6  -9   58.61    1.95
  -1   6 -10   28.26    5.27
  -1   6 -10   27.75    1.55
   1  -5 -10   14.37    2.66
  -1   5  10   15.36    1.66
  -1   5  10   12.55    3.10
   1  -5  -9   68.37    3.64
  -1   5   9   56.25    2.21
  -1   5   9   66.02    3.85
   1  -5  -8  256.79    7.62
  -1   5   8  225.61    6.24
  -1   5   8  226.22    9.66
   1  -5  -7    4.10    1.84
  -1   5   7    1.63    1.59
  -1   5   7    2.05    1.96
   1  -5  -6 1007.90   32.41
  -1   5   6  977.03   31.25
   1  -5  -5   90.35    3.02
  -1   5   5   95.87    3.30
   1  -5  -4  137.61    3.38
  -1   5   4  154.62    4.05
   1  -5  -3  323.15    6.92
  -1   5   3  321.15    7.27
   1  -5  -2  448.12    9.68
  -1   5   2  439.53    9.84
   1  -5  -1   33.92    1.32
  -1   5   1   37.97    1.51
   1  -5   0  840.14   21.84
  -1   5   0 1014.69   27.68
   1  -5   1  847.96   20.76
  -1   5  -1  958.11   24.79
   1  -5   2   23.01    1.08
  -1   5  -2   25.12    1.55
   1  -5   3  420.92    8.36
  -1   5  -3  469.04    9.42
   1  -5   4    2.59    0.88
  -1   5  -4    2.76    0.74
   1  -5   5  113.17    3.29
  -1   5  -5  116.24    2.24
   1  -5   6    2.00    1.03
  -1   5  -6    2.40    0.81
   1  -5   7  141.56    3.53
  -1   5  -7  154.18    3.74
  -1   5  -8   10.09    2.38
  -1   5  -8   12.51    1.03
  -1   5  -9   21.55    2.59
  -1   5  -9   18.48    1.15
  -1   5 -10   39.91    3.40
  -1   5 -10   40.45    1.84
  -1   5 -11   38.36    3.64
   1  -4 -11   11.07    2.58
   1  -4 -10   29.81    2.67
  -1   4  10   30.03    2.49
  -1   4  10   29.98    3.03
   1  -4  -9   45.83    4.27
  -1   4   9   43.03    1.74
  -1   4   9   41.86    3.00
   1  -4  -8  186.72    7.26
  -1   4   8  171.55    3.71
  -1   4   8  171.08    5.30
   1  -4  -7  363.27   11.33
  -1   4   7  312.97    6.34
  -1   4   7  322.46    8.49
   1  -4  -6   17.09    2.49
  -1   4   6   17.34    1.00
  -1   4   6   19.35    1.86
   1  -4  -5  448.71   10.51
  -1   4   5  529.60   14.85
   1  -4  -4  116.76    2.79
  -1   4   4  110.90    3.81
   1  -4  -3   20.55    1.23
  -1   4   3   20.68    1.95
   1  -4  -2  486.31    9.91
  -1   4   2  555.42   12.08
   1  -4  -1   56.50    1.39
  -1   4   1   58.63    1.47
   1  -4   0    9.34    1.13
  -1   4   0    8.87    0.80
   1  -4   1 2847.80  126.48
  -1   4  -1 3117.66  145.76
   1  -4   2  583.68   11.73
  -1   4  -2  626.88   12.74
   1  -4   3  289.58    4.86
  -1   4  -3  310.19    5.17
   1  -4   4  319.82    5.72
  -1   4  -4  316.92    5.32
   1  -4   5  123.88    2.48
  -1   4  -5  124.99    2.09
   1  -4   6   34.35    1.24
  -1   4  -6   35.51    0.98
  -1   4  -7    7.04    1.78
  -1   4  -7    6.08    0.81
  -1   4  -8    0.62    1.74
  -1   4  -8    1.20    1.25
  -1   4  -9   54.16    3.08
  -1   4  -9   53.15    1.77
  -1   4  -9   56.28    1.65
  -1   4 -10  163.38    5.88
  -1   4 -10  160.41    4.81
  -1   4 -10  166.75    3.71
  -1   4 -11   35.02    3.18
  -1   4 -11   36.56    1.74
  -1   4 -11   37.68    1.72
  -1   4 -12    8.26    2.69
   1  -3 -11  188.27    6.46
   1  -3 -10    4.69    3.10
  -1   3  10    1.85    1.67
   1  -3  -9  260.39    7.34
  -1   3   9  231.45    4.89
  -1   3   9  259.31    7.35
   1  -3  -8   20.47    1.90
  -1   3   8   20.60    1.12
  -1   3   8   19.97    2.15
   1  -3  -7   60.48    2.35
  -1   3   7   60.44    1.54
  -1   3   7   63.76    2.53
   1  -3  -6    7.57    1.32
  -1   3   6    5.35    0.72
  -1   3   6    6.71    1.39
   1  -3  -5   35.81    1.56
  -1   3   5   38.16    1.71
   1  -3  -4   24.06    1.22
  -1   3   4   21.87    1.27
   1  -3  -3   34.92    1.19
  -1   3   3   43.07    1.43
   1  -3  -2   -0.32    0.67
  -1   3   2   -0.68    0.77
   1  -3  -1 4067.93  221.16
  -1   3   1 4043.10  222.94
   1  -3   0  718.05   14.57
  -1   3   0  693.16   14.26
   1  -3   1  209.29    3.04
  -1   3  -1  223.89    3.34
   1  -3   2 1718.76   52.65
  -1   3  -2 1809.46   57.67
   1  -3   3   16.54    0.61
  -1   3  -3   17.28    0.57
   1  -3   4 1881.25   64.76
  -1   3  -4 1939.67   66.54
   1  -3   5  672.73   14.71
  -1   3  -5  771.29   16.51
  -1   3  -6   22.65    1.73
  -1   3  -6   23.06    1.15
  -1   3  -7   94.27    2.94
  -1   3  -7   99.46    2.37
  -1   3  -8  291.13    7.58
  -1   3  -8  284.90    5.52
  -1   3  -8  288.11    5.49
  -1   3  -9   46.81    2.65
  -1   3  -9   47.16    1.57
  -1   3  -9   51.88    2.21
  -1   3 -10   97.00    3.86
  -1   3 -10   95.86    2.48
  -1   3 -10  102.84    3.45
  -1   3 -11  101.04    4.20
  -1   3 -11   99.26    2.89
  -1   3 -11  106.22    3.94
  -1   3 -12   55.32    3.48
  -1   3 -12   59.34    3.37
  -1   3 -12   61.46    2.30
   1  -2 -12   34.10    3.01
   1  -2 -11   63.15    3.29
   1  -2 -10  323.33    9.08
   1  -2  -9    1.82    1.60
  -1   2   9    1.16    0.87
   1  -2  -8  281.11    6.96
  -1   2   8  267.14    5.80
  -1   2   8  279.61    7.09
   1  -2  -7   21.24    1.59
  -1   2   7   22.88    0.93
  -1   2   7   23.31    1.73
   1  -2  -6    2.21    1.71
  -1   2   6    4.55    0.60
  -1   2   6    0.76    1.90
   1  -2  -5   52.35    2.23
  -1   2   5   52.32    0.96
  -1   2   5   53.96    1.73
   1  -2  -4  315.22    5.97
  -1   2   4  268.80    5.07
   1  -2  -3    0.89    0.70
  -1   2   3    1.65    0.80
   1  -2  -2  894.16   20.96
  -1   2   2  952.07   22.66
   1  -2  -1  124.83    1.82
  -1   2   1  126.60    1.90
   1  -2   0  837.49   17.10
  -1   2   0  833.91   17.25
   1  -2   1  202.79    2.52
  -1   2  -1  225.84    2.90
   1  -2   2 1850.83   55.30
  -1   2  -2 1942.56   60.85
   1  -2   3 1171.80   28.46
  -1   2  -3 1092.39   24.53
   1  -2   4   97.78    1.42
  -1   2  -4  102.21    1.35
  -1   2  -5  448.71    9.82
  -1   2  -5  456.40    7.83
  -1   2  -6  279.28    6.04
  -1   2  -6  298.93    4.89
  -1   2  -7   76.28    3.37
  -1   2  -7   73.35    1.54
  -1   2  -7   76.72    1.60
  -1   2  -8   74.35    3.68
  -1   2  -8   74.34    1.82
  -1   2  -9  247.69    6.44
  -1   2  -9  241.58    5.78
  -1   2  -9  252.80    5.23
  -1   2 -10   72.89    2.93
  -1   2 -10   67.98    2.84
  -1   2 -10   67.86    2.18
  -1   2 -11  113.99    4.08
  -1   2 -11  115.13    4.08
  -1   2 -11  113.39    3.21
  -1   2 -12   20.11    2.38
  -1   2 -12   16.91    2.53
  -1   2 -12   15.60    2.75
   1  -1 -12  109.05    4.45
   1  -1 -11    9.60    2.07
   1  -1 -10  110.79    3.85
   1  -1  -9  265.36    6.88
   1  -1  -8   49.60    2.19
   1  -1  -7  161.51    3.86
  -1   1   7  156.84    2.58
   1  -1  -6  448.68    9.95
  -1   1   6  430.05    7.67
  -1   1   6  447.95    9.87
   1  -1  -5  274.53    6.28
  -1   1   5  261.91    3.82
  -1   1   5  248.55    5.73
   1  -1  -4 1297.27   38.67
  -1   1   4 1320.58   33.62
  -1   1   4 1263.04   37.13
   1  -1  -3 2047.97   74.94
  -1   1   3 2030.76   64.49
  -1   1   3 2025.81   71.63
   1  -1  -2    3.41    0.53
  -1   1   2    3.12    0.54
   1  -1  -1 2102.78   73.02
  -1   1   1 2403.57   89.98
   1  -1   0  142.95    1.64
  -1   1   0  135.04    1.78
   1  -1   1 1769.03   49.04
  -1   1  -1 1854.85   54.10
   1  -1   2 1887.16   54.99
  -1   1  -2 1902.26   54.96
  -1   1  -3  143.44    2.42
  -1   1  -3  147.94    1.72
  -1   1  -4   26.98    1.48
  -1   1  -4   32.22    0.81
  -1   1  -5    2.21    1.26
  -1   1  -5    3.48    0.41
  -1   1  -5    2.21    0.49
  -1   1  -6  133.51    3.77
  -1   1  -6  147.72    2.63
  -1   1  -6  145.56    2.42
  -1   1  -7  641.57   16.14
  -1   1  -7  656.86   15.34
  -1   1  -7  694.42   16.67
  -1   1  -8   22.43    1.55
  -1   1  -8   22.87    1.57
  -1   1  -8   21.60    1.20
  -1   1  -9  295.93    7.33
  -1   1  -9  303.27    6.21
  -1   1  -9  306.09    6.76
  -1   1 -10  267.53    7.13
  -1   1 -10  268.24    5.90
  -1   1 -10  276.32    6.51
  -1   1 -11   20.70    2.06
  -1   1 -11   19.20    1.50
  -1   1 -11   22.86    1.82
  -1   1 -12  137.76    4.54
  -1   1 -12  137.43    4.96
  -1   1 -12  149.05    4.50
  -1   1 -13   24.95    3.53
  -1   1 -13   25.54    1.94
  -1   1 -13   27.19    2.32
   1   0 -12   12.06    2.27
   1   0 -12   16.08    4.43
   1   0 -11   22.31    3.42
   1   0 -11   28.41    2.77
   1   0 -10   14.80    1.87
   1   0  -9  156.29    2.80
   1   0  -9  148.21    4.13
   1   0  -8  161.68    3.25
   1   0  -8  164.79    4.12
   1   0  -7   14.99    0.69
   1   0  -7   15.42    1.37
   1   0  -6  628.34   12.75
   1   0  -6  614.27   14.35
   1   0  -5  108.00    1.45
   1   0  -5  108.60    2.16
   1   0  -4  466.67    7.11
   1   0  -4  447.30    9.35
   1   0  -3 3251.42  136.78
   1   0  -3 3086.50  143.74
   1   0  -2 3525.42  173.84
   1   0  -1  715.75   13.59
  -1   0   1    0.03    0.05
   1   0   0 3021.14  116.23
   1   0   0 2564.78  100.39
  -1   0   0 3071.99  127.19
  -1   0  -1   52.12    0.73
   1   0   2 1442.31   40.90
   1   0   2 1497.01   36.70
  -1   0  -2 1392.13   38.76
  -1   0  -2 1462.24   34.97
   1   0   3    9.05    0.60
   1   0   3    9.75    0.28
  -1   0  -3    8.74    0.59
  -1   0  -3    8.61    0.37
   1   0   4   -0.16    0.59
  -1   0  -4   -0.28    0.61
  -1   0  -4   -0.09    0.31
   1   0   5    8.20    0.80
  -1   0  -5    9.86    1.20
  -1   0  -5    9.30    0.52
   1   0   6   18.19    1.13
  -1   0  -6   20.14    1.03
  -1   0  -6   18.57    1.05
  -1   0  -7   96.83    2.27
  -1   0  -7   97.35    1.85
  -1   0  -8  497.13   13.13
  -1   0  -8  502.06   11.75
  -1   0  -9   13.29    1.44
  -1   0  -9   15.02    1.17
  -1   0 -10  353.46    8.74
  -1   0 -10  349.79    9.15
  -1   0 -10  358.58    8.92
  -1   0 -11   86.92    4.10
  -1   0 -11   85.34    2.59
  -1   0 -11   91.36    4.55
  -1   0 -12   16.39    1.90
  -1   0 -12   17.91    1.65
  -1   0 -12   18.76    2.05
  -1   0 -13    7.27    1.82
  -1   0 -13    8.89    1.67
  -1   0 -13    6.94    2.14
   1   1 -12   27.68    2.55
   1   1 -12   35.50    3.08
   1   1 -11   41.39    1.67
   1   1 -11   46.26    2.61
   1   1 -11   43.40    4.30
   1   1 -10   45.13    1.60
   1   1 -10   43.98    2.34
   1   1 -10   41.80    2.57
   1   1  -9    4.52    0.98
   1   1  -9    4.73    1.46
   1   1  -9    5.26    1.59
   1   1  -8    2.86    0.82
   1   1  -8    3.78    1.24
   1   1  -8    4.74    1.48
   1   1  -7   36.19    1.08
   1   1  -7   37.09    1.54
   1   1  -7   38.32    1.80
   1   1  -6   51.51    1.15
   1   1  -6   49.55    2.18
   1   1  -6   51.47    1.78
   1   1  -5 1408.19   41.42
   1   1  -5 1457.02   47.29
   1   1  -5 1450.57   47.03
   1   1  -4 1228.88   31.64
   1   1  -4 1242.16   35.78
   1   1  -3  434.87    8.04
   1   1  -2 3597.76  176.93
   1   1  -1  289.25    4.11
  -1  -1   1  243.11    3.70
   1   1   0    5.56    0.30
  -1  -1   0    6.31    0.30
   1   1   1 2988.82  119.97
   1   1   1 2943.52  115.10
  -1  -1  -1 2678.67   96.78
   1   1   2   98.67    1.64
   1   1   2   89.16    1.15
  -1  -1  -2   95.45    1.55
  -1  -1  -2   93.56    1.02
   1   1   3    9.05    0.56
   1   1   3    8.92    0.59
  -1  -1  -3   10.34    0.78
  -1  -1  -3    9.40    0.37
   1   1   4  823.45   18.90
   1   1   4  828.82   17.88
  -1  -1  -4  815.79   18.22
  -1  -1  -4  829.72   17.33
   1   1   5  368.40    6.98
   1   1   5  381.23    7.13
  -1  -1  -5  407.57    7.49
  -1  -1  -5  396.02    6.75
   1   1   6  448.57    9.50
   1   1   6  464.47    9.03
  -1  -1  -6  475.97    9.52
  -1  -1  -6  455.30    8.68
   1   1   7   97.05    2.37
   1   1   7  102.19    2.19
  -1  -1  -7   95.89    2.10
  -1  -1  -7   97.87    1.97
   1   1   8   46.57    1.73
  -1  -1  -8   51.13    1.62
  -1  -1  -8   49.77    1.51
   1   1   9  153.27    4.00
  -1  -1  -9  156.99    4.58
  -1  -1  -9  153.12    4.29
  -1  -1 -10    1.63    1.19
  -1  -1 -10    1.18    1.13
  -1  -1 -11  118.09    3.30
  -1  -1 -12   -0.46    1.45
  -1  -1 -13   22.50    2.09
  -1  -1 -13   21.67    2.73
   1   2 -12   45.84    2.16
   1   2 -12   46.59    2.87
   1   2 -12   42.87    4.73
   1   2 -11   30.93    1.79
   1   2 -11   30.80    2.32
   1   2 -11   32.41    2.68
   1   2 -10   28.24    1.61
   1   2 -10   23.42    1.97
   1   2 -10   30.94    2.37
   1   2  -9    5.91    1.79
   1   2  -9    3.42    2.19
   1   2  -9    3.45    2.57
   1   2  -8  340.82    7.20
   1   2  -8  335.29    9.23
   1   2  -8  353.77   10.39
   1   2  -7   16.92    1.08
   1   2  -7   15.86    1.98
   1   2  -7   18.08    1.48
   1   2  -6  221.89    4.04
   1   2  -6  237.76    6.00
   1   2  -5  122.17    2.60
   1   2  -4  733.91   16.87
   1   2  -3  688.38   14.45
  -1  -2   3  645.63   14.30
   1   2  -2 2838.78  119.66
  -1  -2   2 2937.36  129.41
   1   2  -1 1742.08   53.35
  -1  -2   1 1641.73   48.76
   1   2   0   27.49    0.55
  -1  -2   0   34.90    0.67
   1   2   1 1213.64   29.16
  -1  -2  -1 1139.41   26.65
   1   2   2  895.70   19.00
  -1  -2  -2  894.85   18.81
   1   2   3  626.65   11.92
   1   2   3  617.74   11.58
  -1  -2  -3  636.53   12.42
   1   2   4  311.11    5.21
   1   2   4  300.80    4.96
  -1  -2  -4  305.24    4.90
   1   2   5 1854.80   65.27
   1   2   5 1840.01   63.93
  -1  -2  -5 1888.45   65.42
   1   2   6  175.13    3.43
   1   2   6  183.49    4.07
  -1  -2  -6  193.67    3.47
   1   2   7  427.93   10.46
   1   2   7  431.41    9.23
  -1  -2  -7  452.55    9.43
   1   2   8  298.94    6.78
   1   2   8  313.78    6.96
  -1  -2  -8  323.86    6.87
   1   2   9   19.23    1.56
   1   2   9   17.86    1.55
  -1  -2  -9   20.94    1.39
   1   2  10   82.79    2.77
  -1  -2 -10   86.26    2.66
   1   2  11    1.91    1.65
  -1  -2 -11    2.85    1.47
  -1  -2 -12   17.82    2.85
  -1  -2 -13    0.06    1.72
   1   3 -12   12.38    1.86
   1   3 -12    9.32    2.18
   1   3 -12    9.00    2.36
   1   3 -11   39.00    2.17
   1   3 -11   35.66    2.39
   1   3 -11   42.73    2.73
   1   3 -10  161.52    4.35
   1   3 -10  150.53    4.53
   1   3 -10  170.74    5.00
   1   3  -9    4.96    1.35
   1   3  -9    5.39    1.45
   1   3  -9    5.03    1.59
   1   3  -8  179.65    4.19
   1   3  -8  172.79    4.29
   1   3  -8  179.60    4.48
   1   3  -7  482.13   12.55
   1   3  -7  509.67   12.16
   1   3  -6   20.69    1.31
   1   3  -5  848.17   21.12
   1   3  -4   47.95    1.87
  -1  -3   4   46.86    1.40
   1   3  -3  611.95   12.49
  -1  -3   3  633.64   13.82
   1   3  -2  899.25   20.77
  -1  -3   2  907.46   22.03
   1   3  -1  565.20   10.52
  -1  -3   1  507.78    9.06
   1   3   0    2.56    0.51
  -1  -3   0    3.26    0.54
   1   3   1   75.26    1.24
  -1  -3  -1   77.44    1.28
   1   3   2   67.27    1.26
  -1  -3  -2   64.24    1.17
   1   3   3 2904.79  127.87
  -1  -3  -3 3017.78  134.76
   1   3   4  295.84    5.25
  -1  -3  -4  295.04    5.02
   1   3   5  460.52    9.19
   1   3   5  468.53   10.42
  -1  -3  -5  502.73   10.25
   1   3   6 1169.28   34.52
   1   3   6 1187.80   35.16
  -1  -3  -6 1195.50   36.38
   1   3   7   -0.57    1.03
   1   3   7    2.53    1.12
  -1  -3  -7    2.01    1.01
   1   3   8  404.77    9.52
   1   3   8  405.69   11.16
  -1  -3  -8  427.26    9.78
   1   3   9    2.63    1.32
   1   3   9    1.15    2.21
  -1  -3  -9    3.15    1.28
   1   3  10    9.89    1.62
   1   3  10    5.83    2.80
  -1  -3 -10    8.34    1.54
   1   3  11   57.04    3.96
  -1  -3 -11   63.91    2.67
   1   3  12   20.81    3.43
  -1  -3 -12   22.25    3.30
   1   4 -11    3.95    1.81
   1   4 -11    2.73    1.78
   1   4 -11   -0.51    1.86
   1   4 -10    0.32    1.68
   1   4 -10    3.84    1.60
   1   4 -10    1.05    1.62
   1   4  -9  318.48    8.54
   1   4  -9  314.05    8.11
   1   4  -9  315.79    8.29
   1   4  -8  135.57    5.22
   1   4  -8  133.95    3.68
   1   4  -7  716.95   18.88
   1   4  -6  822.94   23.34
   1   4  -5    8.27    1.01
  -1  -4   5    8.00    1.16
   1   4  -4  712.02   16.50
  -1  -4   4  708.25   17.50
   1   4  -3  524.49   10.63
  -1  -4   3  512.13   10.80
   1   4  -2   18.32    1.18
  -1  -4   2   19.29    0.97
   1   4  -1   12.58    0.78
  -1  -4   1   12.12    0.83
   1   4   0    3.29    0.69
  -1  -4   0    2.58    0.71
   1   4   1  234.53    3.88
  -1  -4  -1  214.62    3.58
   1   4   2   40.95    1.18
  -1  -4  -2   38.25    1.10
   1   4   3  516.14   11.51
  -1  -4  -3  501.92    9.91
   1   4   4  824.82   20.40
  -1  -4  -4  859.26   21.19
   1   4   5   17.66    1.24
  -1  -4  -5   16.99    1.13
   1   4   6  697.97   17.61
   1   4   6  757.97   19.43
  -1  -4  -6  717.13   17.62
   1   4   7  358.45    8.20
   1   4   7  360.42    8.50
  -1  -4  -7  374.88    8.54
   1   4   8  220.12    5.29
   1   4   8  225.22    5.76
  -1  -4  -8  242.00    5.78
   1   4   9  404.21   12.01
   1   4   9  423.23   13.13
  -1  -4  -9  464.72   12.20
   1   4  10   46.36    2.40
   1   4  10   49.58    3.98
  -1  -4 -10   53.89    2.54
   1   4  11    1.19    1.68
   1   4  11   -4.43    3.18
  -1  -4 -11   -1.01    1.83
   1   4  12    8.66    2.11
   1   4  12   10.17    2.48
  -1  -4 -12   10.85    2.22
   1   5 -11   15.56    2.48
   1   5 -11   12.61    2.14
   1   5 -11   19.06    3.16
   1   5 -10    8.10    2.11
   1   5 -10    6.78    1.77
   1   5 -10    9.60    2.82
   1   5  -9   64.41    2.95
   1   5  -9   65.19    3.75
   1   5  -8  449.39   11.27
   1   5  -7   31.00    1.75
   1   5  -6  615.59   14.83
  -1  -5   6  552.07   14.46
   1   5  -5  385.74    8.20
  -1  -5   5  363.66    8.62
   1   5  -4  149.08    3.13
  -1  -5   4  130.27    3.08
   1   5  -3  243.99    4.51
  -1  -5   3  236.19    4.77
   1   5  -2   57.38    1.52
  -1  -5   2   58.83    1.64
   1   5  -1    2.23    0.81
  -1  -5   1    1.73    1.39
   1   5   0  429.79    8.38
  -1  -5   0  426.34    8.42
   1   5   1  457.75    9.08
  -1  -5  -1  437.96    8.65
   1   5   2  180.33    3.58
  -1  -5  -2  159.52    3.13
   1   5   3  224.77    5.56
  -1  -5  -3  223.93    4.40
   1   5   4   50.40    1.84
  -1  -5  -4   49.19    1.68
   1   5   5  370.96    8.37
  -1  -5  -5  367.50    8.00
   1   5   6    3.43    1.15
   1   5   6    5.04    1.45
  -1  -5  -6    4.64    1.32
   1   5   7  150.50    3.76
   1   5   7  171.52    6.07
  -1  -5  -7  166.34    4.13
   1   5   8  210.16    5.48
   1   5   8  217.84    6.16
  -1  -5  -8  224.35    5.73
   1   5   9    4.72    1.60
   1   5   9    4.83    1.96
  -1  -5  -9    7.62    1.76
   1   5  10   21.35    3.10
   1   5  10   21.90    2.50
  -1  -5 -10   23.73    2.22
   1   5  11   28.30    2.44
   1   5  11   30.61    2.94
  -1  -5 -11   30.21    2.58
   1   6 -10   32.78    2.92
   1   6 -10   32.72    2.29
   1   6  -9   28.53    2.86
   1   6  -9   31.90    2.09
   1   6  -8   62.68    3.59
   1   6  -7  141.49    3.78
  -1  -6   7  124.61    4.16
   1   6  -6   77.26    3.50
  -1  -6   6   66.60    2.76
   1   6  -5  224.93    4.78
  -1  -6   5  236.18    6.01
   1   6  -4   12.02    1.20
  -1  -6   4   11.97    1.40
   1   6  -3   61.82    1.86
  -1  -6   3   59.76    2.08
   1   6  -2  414.12    8.95
  -1  -6   2  396.66    8.64
   1   6  -1  577.28   13.22
  -1  -6   1  517.87   12.78
   1   6   0  390.16    8.24
  -1  -6   0  397.16    8.48
   1   6   1 1565.23   52.90
  -1  -6  -1 1396.50   43.79
   1   6   2  686.80   18.76
  -1  -6  -2  622.55   14.77
   1   6   3  333.59    7.48
  -1  -6  -3  318.54    6.90
   1   6   4  505.63   12.39
  -1  -6  -4  486.36   11.44
   1   6   5   25.43    1.86
  -1  -6  -5   24.11    1.69
   1   6   6   12.15    1.83
  -1  -6  -6    9.02    1.58
   1   6   7    1.06    1.36
   1   6   7    0.70    1.80
  -1  -6  -7   -1.05    1.57
   1   6   8   14.31    1.82
   1   6   8   14.55    2.29
  -1  -6  -8   17.63    2.07
   1   6   9    5.27    1.78
   1   6   9    4.38    2.31
  -1  -6  -9    6.42    2.01
   1   6  10    6.36    3.00
   1   6  10    6.95    2.43
  -1  -6 -10    7.07    2.16
   1   6  11    5.51    2.16
   1   6  11    4.43    2.64
  -1  -6 -11    5.78    2.37
   1   7  -9   36.09    2.16
   1   7  -8   33.03    1.99
   1   7  -7   53.48    3.37
  -1  -7   7   49.79    2.79
   1   7  -6   26.29    1.75
  -1  -7   6   22.17    2.21
   1   7  -5   65.78    3.30
  -1  -7   5   57.63    2.59
   1   7  -4  124.18    3.26
  -1  -7   4  115.81    3.55
   1   7  -3   24.00    1.56
  -1  -7   3   22.20    1.78
   1   7  -2  141.39    3.49
  -1  -7   2  124.43    3.37
   1   7  -1   45.80    1.98
  -1  -7   1   45.48    3.01
   1   7   0 1667.66   61.26
  -1  -7   0 1614.20   57.57
   1   7   1  119.43    3.32
  -1  -7  -1   97.45    2.67
   1   7   2  828.47   23.20
  -1  -7  -2  721.77   19.06
   1   7   3    9.37    1.67
  -1  -7  -3    8.76    1.60
   1   7   4  465.72   12.23
  -1  -7  -4  430.46   10.91
   1   7   5  191.42    5.51
  -1  -7  -5  192.55    5.22
   1   7   6   64.95    3.19
  -1  -7  -6   56.47    2.73
   1   7   7   40.03    2.36
   1   7   7   47.70    3.02
  -1  -7  -7   46.39    2.68
   1   7   8   54.37    2.80
   1   7   8   62.05    3.77
  -1  -7  -8   66.80    3.27
   1   7   9   44.59    2.81
   1   7   9   51.27    3.75
  -1  -7  -9   53.56    3.20
   1   7  10   30.82    2.76
   1   7  10   33.20    3.43
  -1  -7 -10   30.07    3.02
   1   8  -8   46.13    2.54
  -1  -8   8   42.02    3.33
   1   8  -7   57.24    2.65
  -1  -8   7   52.07    3.17
   1   8  -6    5.28    2.53
  -1  -8   6    4.54    2.15
   1   8  -5   11.62    1.67
  -1  -8   5   11.68    2.04
   1   8  -4   25.75    2.85
  -1  -8   4   27.00    3.49
   1   8  -3    1.12    1.44
  -1  -8   3    0.57    1.67
   1   8  -2  192.26    5.10
  -1  -8   2  181.31    5.10
   1   8  -1   46.45    2.24
  -1  -8   1   44.99    2.41
   1   8   0   84.05    4.30
  -1  -8   0   68.77    2.71
   1   8   1   14.19    2.92
  -1  -8  -1   17.86    2.01
   1   8   2  282.84    7.44
  -1  -8  -2  233.99    6.02
   1   8   3  471.00   13.10
  -1  -8  -3  415.72   11.08
   1   8   4   -0.72    1.93
  -1  -8  -4   -1.36    2.83
   1   8   5  285.28    8.75
  -1  -8  -5  283.76    8.28
   1   8   6  158.47    5.78
  -1  -8  -6  126.40    6.54
   1   8   7   20.09    2.92
  -1  -8  -7   18.86    2.50
   1   8   8   44.04    4.33
   1   8   8   51.71    4.04
  -1  -8  -8   43.78    3.19
   1   8   9   45.49    3.22
   1   8   9   56.83    4.34
  -1  -8  -9   52.51    3.71
   1   9  -7   49.38    2.75
  -1  -9   7   34.11    3.35
   1   9  -6   55.71    2.84
  -1  -9   6   48.70    3.52
   1   9  -5   13.44    1.94
  -1  -9   5   12.64    2.45
   1   9  -4   88.91    3.49
  -1  -9   4   86.52    5.74
   1   9  -3  142.04    4.62
  -1  -9   3  134.55    4.87
   1   9  -2    2.44    1.78
  -1  -9   2    0.73    1.93
   1   9  -1  221.42    8.47
  -1  -9   1  174.83    5.45
   1   9   0    0.33    1.93
  -1  -9   0    0.83    1.86
   1   9   1  226.88    6.69
  -1  -9  -1  208.16    6.28
   1   9   2    5.31    2.24
  -1  -9  -2    4.21    2.78
   1   9   3  193.33    6.59
  -1  -9  -3  176.81    5.44
   1   9   4   53.04    5.19
  -1  -9  -4   49.08    3.15
   1   9   5    6.52    2.59
  -1  -9  -5    7.61    2.44
   1   9   6   31.91    3.49
  -1  -9  -6   31.40    3.15
   1   9   7   80.95    5.03
  -1  -9  -7   69.67    4.19
   1  10  -4   47.01    2.98
  -1 -10   4   41.08    3.47
   1  10  -3  218.86    7.03
  -1 -10   3  194.27    9.63
   1  10  -2  122.77    4.89
  -1 -10   2  100.17    6.44
   1  10  -1   68.22    3.63
  -1 -10   1   57.44    5.38
   1  10   0  208.74    7.07
  -1 -10   0  177.56    6.31
   1  10   1   -0.30    2.31
  -1 -10  -1   -0.58    2.22
   1  10   2    9.98    2.61
  -1 -10  -2    6.07    2.55
   1  10   3   13.34    2.81
  -1 -10  -3   10.39    3.81
   1  10   4    2.21    2.82
  -1 -10  -4   -2.31    2.39
   1  10   5   13.97    5.20
  -1 -10  -5    7.92    2.82
   2  -9  -3   10.23    2.52
  -2   9   3   15.76    4.80
   2  -9  -2   94.98    6.10
  -2   9   2  106.61    5.02
   2  -9  -1   20.85    2.44
  -2   9   1   26.09    2.93
   2  -9   0    2.07    1.82
  -2   9   0    2.91    2.24
   2  -9   1   93.29    3.80
  -2   9  -1  107.04    4.24
   2  -9   2   90.92    3.63
  -2   9  -2  106.50    4.02
   2  -9   3    3.12    1.84
  -2   9  -3    0.55    1.77
   2  -9   4   28.48    3.66
  -2   9  -4   30.92    2.33
   2  -8  -6   28.19    3.16
  -2   8   6   25.57    3.81
   2  -8  -5    4.55    2.42
  -2   8   5    5.91    3.01
   2  -8  -4  272.21   11.18
  -2   8   4  329.02   11.01
   2  -8  -3   31.44    2.61
  -2   8   3   37.17    3.18
   2  -8  -2   90.96    5.11
  -2   8   2   94.33    4.19
   2  -8  -1  147.12    4.49
  -2   8   1  164.76    5.45
   2  -8   0  171.48    4.88
  -2   8   0  203.10    7.85
   2  -8   1   -0.83    1.41
  -2   8  -1    2.02    1.68
   2  -8   2  291.07    9.28
  -2   8  -2  312.71    8.27
   2  -8   3  171.34    4.81
  -2   8  -3  202.69    5.44
   2  -8   4    3.42    1.56
  -2   8  -4    2.44    1.49
   2  -8   5  221.13    6.29
  -2   8  -5  271.71    6.84
   2  -8   6    4.96    2.65
  -2   8  -6   -0.48    2.07
   2  -8   7    9.53    2.97
  -2   8  -7   13.91    1.52
   2  -7  -7   48.87    5.40
  -2   7   7   48.45    4.08
   2  -7  -6   54.56    3.48
  -2   7   6   50.84    3.98
   2  -7  -5   15.23    2.39
  -2   7   5   15.05    2.88
   2  -7  -4   48.21    2.91
  -2   7   4   61.60    3.54
   2  -7  -3   42.30    2.46
  -2   7   3   51.76    3.04
   2  -7  -2  176.24    6.35
  -2   7   2  228.67    8.60
   2  -7  -1   24.82    1.82
  -2   7   1   27.33    2.11
   2  -7   0  301.04    7.23
  -2   7   0  320.27    8.09
   2  -7   1  257.46    7.26
  -2   7  -1  326.21    9.64
   2  -7   2    7.70    1.37
  -2   7  -2   10.55    1.46
   2  -7   3  222.58    5.23
  -2   7  -3  287.55    6.69
   2  -7   4    0.87    1.24
  -2   7  -4    0.70    1.87
   2  -7   5   67.38    2.40
  -2   7  -5   81.64    2.34
   2  -7   6  125.91    3.68
  -2   7  -6  130.34    4.12
   2  -7   7   -0.02    1.39
  -2   7  -7   -0.61    1.13
   2  -7   8   18.64    1.86
  -2   7  -8   21.71    3.90
  -2   7  -8   22.93    1.44
  -2   7  -9   60.31    7.37
   2  -6  -9  119.19    5.84
  -2   6   9  115.94    6.17
   2  -6  -8   20.81    3.04
  -2   6   8   15.93    2.23
  -2   6   8   13.55    3.16
   2  -6  -7  124.76    5.08
  -2   6   7  111.94    4.95
   2  -6  -6   49.90    4.44
  -2   6   6   45.45    4.83
   2  -6  -5    8.74    1.95
  -2   6   5    7.74    2.33
   2  -6  -4   30.64    2.14
  -2   6   4   34.21    2.58
   2  -6  -3    6.53    1.60
  -2   6   3    6.25    1.83
   2  -6  -2   38.22    1.96
  -2   6   2   42.38    2.27
   2  -6  -1  110.53    2.89
  -2   6   1  125.79    3.53
   2  -6   0   20.96    1.37
  -2   6   0   24.06    1.60
   2  -6   1  215.00    4.52
  -2   6  -1  233.94    5.17
   2  -6   2   83.67    2.07
  -2   6  -2  108.52    3.59
   2  -6   3  839.15   22.67
  -2   6  -3  949.51   26.48
   2  -6   4  546.20   12.97
  -2   6  -4  639.17   15.20
   2  -6   5    5.68    1.13
  -2   6  -5    6.62    1.00
   2  -6   6  147.82    3.60
  -2   6  -6  174.08    4.40
   2  -6   7  103.67    3.91
  -2   6  -7  116.97    2.53
  -2   6  -8   13.60    3.28
  -2   6  -8   20.76    1.70
  -2   6  -9    3.02    2.85
  -2   6 -10   59.26    4.87
   2  -5 -10   39.63    3.62
  -2   5  10   30.58    3.93
   2  -5  -9  153.13    6.15
  -2   5   9  159.15    6.73
   2  -5  -8  325.01   10.04
  -2   5   8  301.97    8.03
  -2   5   8  301.94   13.17
   2  -5  -7   16.00    2.23
  -2   5   7   14.74    1.72
  -2   5   7   12.53    2.52
   2  -5  -6  216.12    6.22
  -2   5   6  202.76    6.24
   2  -5  -5   83.15    4.55
  -2   5   5   84.76    3.38
   2  -5  -4   29.40    1.97
  -2   5   4   34.81    3.38
   2  -5  -3   82.99    3.65
  -2   5   3   86.87    2.94
   2  -5  -2  275.13    5.91
  -2   5   2  308.49    7.11
   2  -5  -1    2.81    1.02
  -2   5   1   -0.46    1.15
   2  -5   0  206.02    4.03
  -2   5   0  218.72    4.56
   2  -5   1   28.40    1.15
  -2   5  -1   31.04    1.33
   2  -5   2  431.12    9.52
  -2   5  -2  525.95   11.33
   2  -5   3  104.61    2.78
  -2   5  -3  114.84    2.30
   2  -5   4  164.66    3.09
  -2   5  -4  190.42    3.45
   2  -5   5  143.66    3.57
  -2   5  -5  151.15    3.26
   2  -5   6    3.43    0.97
  -2   5  -6    3.99    1.16
   2  -5   7   46.41    2.31
  -2   5  -7   54.75    3.45
  -2   5  -7   53.40    1.29
  -2   5  -8   70.66    5.81
  -2   5  -8   73.42    1.58
  -2   5  -9    5.74    3.98
  -2   5  -9    5.12    1.22
  -2   5 -10   71.09    4.67
  -2   5 -11   61.59    4.72
   2  -4 -10  104.29    4.92
   2  -4  -9    6.80    2.33
  -2   4   9    2.77    0.98
  -2   4   9    9.57    2.55
   2  -4  -8  162.37    5.51
  -2   4   8  146.29    3.01
  -2   4   8  152.31    5.57
   2  -4  -7   99.78    3.66
  -2   4   7  100.65    2.10
  -2   4   7  102.47    4.06
   2  -4  -6  196.12    5.41
  -2   4   6  207.43    7.77
   2  -4  -5  773.57   22.21
  -2   4   5  790.42   22.51
   2  -4  -4  235.94    6.72
  -2   4   4  233.94    5.73
   2  -4  -3   35.79    1.58
  -2   4   3   37.21    1.79
   2  -4  -2  738.00   18.30
  -2   4   2  717.63   17.80
   2  -4  -1  823.99   20.17
  -2   4   1  969.34   25.84
   2  -4   0  227.94    4.04
  -2   4   0  247.43    4.62
   2  -4   1  367.33    6.56
  -2   4  -1  402.60    7.66
   2  -4   2  109.65    1.89
  -2   4  -2  134.51    2.32
   2  -4   3  228.35    3.75
  -2   4  -3  247.98    3.99
   2  -4   4    4.30    0.62
  -2   4  -4    4.51    0.90
   2  -4   5   49.38    1.63
  -2   4  -5   52.39    1.05
   2  -4   6   11.61    1.22
  -2   4  -6   13.92    0.65
  -2   4  -7   16.90    2.21
  -2   4  -7   13.67    0.69
  -2   4  -8   21.49    2.39
  -2   4  -8   21.40    0.81
  -2   4  -9   93.44    4.29
  -2   4  -9   89.56    1.94
  -2   4  -9   91.81    2.26
  -2   4 -10    3.36    2.41
  -2   4 -10    0.52    0.83
  -2   4 -10    0.43    0.73
  -2   4 -11   96.20    5.06
   2  -3 -11   47.49    5.43
   2  -3 -10   11.41    2.49
   2  -3  -9   84.29    3.67
  -2   3   9   73.23    2.18
   2  -3  -8   11.18    2.00
  -2   3   8   12.08    0.85
  -2   3   8   13.69    2.28
   2  -3  -7   69.82    2.84
  -2   3   7   65.31    1.40
  -2   3   7   70.54    3.05
   2  -3  -6  205.32    5.13
  -2   3   6  185.95    3.48
  -2   3   6  211.01    5.31
   2  -3  -5   68.95    2.24
  -2   3   5   68.20    2.42
   2  -3  -4  591.74   14.30
  -2   3   4  615.58   14.94
   2  -3  -3 1152.65   34.25
  -2   3   3 1173.39   34.71
   2  -3  -2   97.31    2.05
  -2   3   2   91.71    2.12
   2  -3  -1 3434.49  175.03
  -2   3   1 3504.30  178.54
   2  -3   0  847.04   19.50
  -2   3   0  933.93   22.71
   2  -3   1  398.25    6.66
  -2   3  -1  432.75    7.65
   2  -3   2  657.09   12.81
  -2   3  -2  720.79   15.27
   2  -3   3   57.02    1.20
  -2   3  -3   55.71    0.92
   2  -3   4    2.75    0.69
  -2   3  -4    1.93    0.37
   2  -3   5  467.07    9.07
  -2   3  -5  477.86    7.89
  -2   3  -6    4.21    2.46
  -2   3  -6    6.18    0.43
  -2   3  -7    6.43    1.68
  -2   3  -7    5.79    0.73
  -2   3  -8   60.57    2.90
  -2   3  -8   56.19    1.23
  -2   3  -9   15.45    2.27
  -2   3  -9   14.70    0.83
  -2   3  -9   16.23    0.80
  -2   3 -10   76.03    3.87
  -2   3 -10   79.13    2.40
  -2   3 -10   80.96    2.27
  -2   3 -11   -0.73    2.31
  -2   3 -12   10.82    2.63
   2  -2 -11   32.23    4.62
   2  -2 -10   42.26    2.91
   2  -2  -9    1.37    1.87
   2  -2  -8    1.35    1.74
  -2   2   8    2.81    0.84
   2  -2  -7    8.50    1.66
  -2   2   7    7.71    0.56
  -2   2   7    7.22    1.76
   2  -2  -6   95.40    2.83
  -2   2   6   96.89    1.42
  -2   2   6   94.79    4.04
   2  -2  -5  391.63    8.83
  -2   2   5  389.29    6.37
  -2   2   5  376.74    8.61
   2  -2  -4   58.84    1.81
  -2   2   4   57.23    1.85
   2  -2  -3  633.13   14.44
  -2   2   3  604.28   13.25
   2  -2  -2 1203.56   34.19
  -2   2   2 1305.08   38.93
   2  -2  -1  106.00    2.30
  -2   2   1  104.12    1.89
   2  -2   0 1981.13   68.70
  -2   2   0 1995.15   69.93
   2  -2   1   63.33    0.95
  -2   2  -1   65.89    1.04
   2  -2   2  866.48   17.54
  -2   2  -2  963.21   21.07
   2  -2   3  743.38   13.62
  -2   2  -3  734.54   13.29
   2  -2   4  177.52    2.22
  -2   2  -4  195.79    4.19
  -2   2  -4  197.38    2.25
  -2   2  -5    2.68    1.11
  -2   2  -5    2.45    0.40
  -2   2  -6  817.60   23.62
  -2   2  -6  845.41   18.40
  -2   2  -6  858.42   17.69
  -2   2  -7  108.01    3.31
  -2   2  -7  103.70    1.89
  -2   2  -7  113.45    1.61
  -2   2  -8  208.55    7.47
  -2   2  -8  217.07    3.46
  -2   2  -8  211.19    3.35
  -2   2  -9  125.33    4.28
  -2   2  -9  129.72    2.32
  -2   2  -9  129.36    2.90
  -2   2 -10   66.09    3.23
  -2   2 -10   65.52    1.58
  -2   2 -10   67.58    1.67
  -2   2 -11    9.29    2.23
  -2   2 -11    9.25    1.00
  -2   2 -11    9.78    1.07
  -2   2 -12    7.87    2.39
   2  -1 -12   65.57    3.87
   2  -1 -11   -2.40    2.24
   2  -1 -10   40.57    2.80
   2  -1  -9  221.80    6.55
   2  -1  -8    8.39    1.77
   2  -1  -7   71.96    2.61
   2  -1  -6  588.94   14.92
  -2   1   6  575.15    9.82
   2  -1  -5   35.41    1.60
  -2   1   5   36.27    0.65
  -2   1   5   32.48    1.62
   2  -1  -4  569.25   12.83
  -2   1   4  527.27    8.11
  -2   1   4  564.46   12.25
   2  -1  -3  577.04   12.35
  -2   1   3  536.12   11.11
   2  -1  -2  800.62   18.44
  -2   1   2  739.04   16.21
   2  -1  -1  221.66    3.45
  -2   1   1  214.84    3.27
   2  -1   0 2127.34   75.79
  -2   1   0 2091.84   72.57
   2  -1   1  362.70    5.10
  -2   1  -1  300.97    4.01
   2  -1   2  692.04   11.19
  -2   1  -2  687.29   15.25
  -2   1  -2  742.41   12.67
   2  -1   3    0.40    0.10
  -2   1  -3  150.19    2.75
  -2   1  -3  155.79    1.34
  -2   1  -4  985.22   27.76
  -2   1  -4 1114.85   22.41
  -2   1  -4 1055.38   21.01
  -2   1  -5  216.47    4.56
  -2   1  -5  235.68    2.75
  -2   1  -6  283.20    7.52
  -2   1  -6  290.84    4.01
  -2   1  -6  295.80    4.16
  -2   1  -7  960.43   29.40
  -2   1  -7  996.83   23.50
  -2   1  -7 1026.35   24.72
  -2   1  -8   95.00    3.17
  -2   1  -8  102.08    1.84
  -2   1  -9  446.97   12.30
  -2   1  -9  457.29    9.02
  -2   1  -9  479.18   10.71
  -2   1 -10   70.03    4.47
  -2   1 -10   68.13    1.65
  -2   1 -10   72.97    1.89
  -2   1 -11   12.73    2.15
  -2   1 -11   12.32    1.61
  -2   1 -11   13.35    1.27
  -2   1 -12   19.70    2.51
  -2   1 -12   18.84    1.29
  -2   1 -12   19.19    2.29
  -2   1 -13   -0.64    2.15
   2   0 -12   42.18    3.30
   2   0 -12   44.53    5.66
   2   0 -11   98.50    4.22
   2   0 -11   97.00    5.00
   2   0 -10   -0.64    1.90
   2   0  -9   -0.30    1.68
   2   0  -8  392.58   12.43
   2   0  -7   39.84    2.03
   2   0  -6  552.17   14.92
   2   0  -5 1462.91   48.67
   2   0  -4   89.81    2.02
   2   0  -3  328.54    6.01
   2   0  -2   15.92    0.76
   2   0  -1   41.74    0.89
  -2   0   1   40.96    0.48
   2   0   0  169.68    2.44
   2   0   0  161.35    2.15
  -2   0   0  150.66    1.91
   2   0   1    8.85    0.52
   2   0   1   11.62    0.31
  -2   0  -1   10.52    0.53
   2   0   2 8955.67  820.51
   2   0   2 8668.86  725.83
  -2   0  -2 8341.21  761.98
   2   0   3   69.34    1.45
  -2   0  -3   70.29    1.49
   2   0   4  151.85    2.87
  -2   0  -4  167.46    3.10
  -2   0  -4  170.88    1.75
   2   0   5  526.47   11.44
  -2   0  -5  547.15   12.42
  -2   0  -5  591.91    9.92
   2   0   6  243.81    5.23
  -2   0  -6  239.18    4.99
  -2   0  -6  247.62    3.69
   2   0   7  371.14    8.70
  -2   0  -7  366.77    8.36
  -2   0  -7  378.97    6.74
  -2   0  -8  209.97    5.07
  -2   0  -8  207.67    3.86
  -2   0  -9    3.87    2.35
  -2   0  -9    2.27    0.76
  -2   0  -9    4.69    0.97
  -2   0 -10  321.10    8.52
  -2   0 -10  314.65    6.18
  -2   0 -10  297.01    6.50
  -2   0 -11   53.16    2.62
  -2   0 -11   50.56    2.32
  -2   0 -11   47.54    1.94
  -2   0 -12    6.10    2.92
  -2   0 -12    5.47    1.15
  -2   0 -12    4.53    1.51
  -2   0 -13   -1.72    1.96
  -2   0 -13    0.60    1.20
  -2   0 -13    1.26    1.63
   2   1 -12   -0.77    2.23
   2   1 -12    2.13    2.66
   2   1 -11    3.03    2.15
   2   1 -11    4.05    2.38
   2   1 -10   26.12    3.68
   2   1 -10   25.28    2.58
   2   1  -9    3.94    1.73
   2   1  -9    3.10    3.12
   2   1  -8  114.25    3.45
   2   1  -8  120.59    3.95
   2   1  -7  818.00   18.06
   2   1  -7  754.95   21.01
   2   1  -7  773.55   22.70
   2   1  -6  143.51    4.29
   2   1  -6  137.52    3.66
   2   1  -5 1570.87   44.86
   2   1  -5 1531.60   51.74
   2   1  -4  232.29    2.96
   2   1  -4  226.84    4.33
   2   1  -3  619.92   14.01
   2   1  -2 2153.81   82.02
   2   1  -1   97.59    1.01
   2   1  -1   97.77    1.56
   2   1   0  541.16    9.11
   2   1   0  608.39   11.22
  -2  -1   0  520.09    8.95
   2   1   1  192.59    3.03
   2   1   1  187.64    2.29
  -2  -1  -1  176.62    2.32
  -2  -1  -1  175.67    2.21
   2   1   2 9688.50  943.75
   2   1   2 9839.74  914.62
  -2  -1  -2 9999.00  990.44
  -2  -1  -2 9964.56  949.80
   2   1   3  121.75    2.09
   2   1   3  115.84    1.26
  -2  -1  -3  117.36    2.01
  -2  -1  -3  118.98    1.40
   2   1   4  339.47    6.38
   2   1   4  353.40    5.32
  -2  -1  -4  355.54    6.53
  -2  -1  -4  358.00    4.96
   2   1   5  115.16    3.12
   2   1   5  115.42    1.96
  -2  -1  -5  116.93    2.39
  -2  -1  -5  125.08    1.62
   2   1   6  417.41    9.08
   2   1   6  412.75    7.19
  -2  -1  -6  460.23    9.72
  -2  -1  -6  435.32    7.39
   2   1   7   59.67    2.08
   2   1   7   63.09    1.36
  -2  -1  -7   63.81    1.91
  -2  -1  -7   63.31    1.24
   2   1   8  570.31   14.63
  -2  -1  -8  622.78   16.01
  -2  -1  -8  631.23   13.64
   2   1   9  178.35    6.46
  -2  -1  -9  176.07    5.76
  -2  -1  -9  174.59    3.36
   2   1  10   20.44    2.06
  -2  -1 -10   24.75    1.83
  -2  -1 -10   25.00    1.24
  -2  -1 -11   34.52    3.16
  -2  -1 -11   31.40    2.18
  -2  -1 -12   34.26    2.32
  -2  -1 -12   35.35    1.71
  -2  -1 -12   32.53    2.30
  -2  -1 -13   21.72    2.60
  -2  -1 -13   19.17    3.34
   2   2 -12    1.60    2.28
   2   2 -12    2.12    2.61
   2   2 -11    4.98    2.18
   2   2 -11    7.05    2.52
   2   2 -10    0.48    1.43
   2   2 -10   -0.34    1.75
   2   2 -10    0.10    3.22
   2   2  -9   51.56    1.47
   2   2  -9   49.25    2.57
   2   2  -9   50.92    2.86
   2   2  -8   62.57    2.11
   2   2  -8   59.43    3.61
   2   2  -8   59.65    2.79
   2   2  -7   57.40    1.33
   2   2  -7   56.77    2.16
   2   2  -7   61.56    2.44
   2   2  -6 1035.34   26.54
   2   2  -6 1003.18   29.79
   2   2  -6 1071.61   32.44
   2   2  -5   86.39    2.39
   2   2  -4 2319.75   97.72
   2   2  -3  508.50   10.60
   2   2  -2  436.91    8.13
  -2  -2   2  410.51    7.63
   2   2  -1  854.99   20.01
  -2  -2   1  697.87   14.76
   2   2   0 1162.67   28.99
  -2  -2   0 1127.68   28.18
   2   2   1  184.26    2.45
  -2  -2  -1  197.47    2.70
   2   2   2  621.43   11.78
   2   2   2  594.87   10.40
  -2  -2  -2  615.02   10.91
   2   2   3  466.80    8.61
   2   2   3  456.89    7.46
  -2  -2  -3  445.40    7.15
   2   2   4  224.48    4.58
   2   2   4  211.49    3.10
  -2  -2  -4  220.15    3.12
   2   2   5  576.30   12.79
   2   2   5  588.90   11.43
  -2  -2  -5  599.56   12.90
  -2  -2  -5  619.36   11.83
   2   2   6   44.04    1.62
   2   2   6   42.12    1.14
  -2  -2  -6   45.03    1.43
  -2  -2  -6   47.20    1.09
   2   2   7  416.73    9.68
   2   2   7  413.66    8.31
  -2  -2  -7  440.64    9.64
  -2  -2  -7  454.67    8.77
   2   2   8    6.04    1.37
   2   2   8    4.68    1.50
  -2  -2  -8    4.75    1.20
  -2  -2  -8    3.73    1.31
   2   2   9  103.08    3.29
   2   2   9  105.67    2.67
  -2  -2  -9  109.72    2.44
   2   2  10   16.28    1.89
  -2  -2 -10   18.17    1.91
   2   2  11    3.70    2.94
  -2  -2 -11    1.44    1.89
  -2  -2 -12   17.88    1.69
  -2  -2 -13   47.44    2.41
   2   3 -11    6.19    1.34
   2   3 -11    5.52    2.13
   2   3 -11    6.72    2.35
   2   3 -10   84.22    3.31
   2   3 -10   81.15    3.43
   2   3 -10   80.22    3.69
   2   3  -9   29.91    1.51
   2   3  -9   26.49    2.20
   2   3  -9   29.13    2.42
   2   3  -8  149.12    4.12
   2   3  -8  144.62    4.13
   2   3  -8  147.98    4.45
   2   3  -7   16.75    1.09
   2   3  -7   18.86    1.71
   2   3  -6   17.10    1.53
   2   3  -5  243.35    6.33
   2   3  -4   83.65    2.10
  -2  -3   4   83.74    2.26
   2   3  -3  638.26   14.03
  -2  -3   3  609.93   13.65
   2   3  -2  302.81    5.39
  -2  -3   2  312.08    5.92
   2   3  -1 1350.36   38.26
  -2  -3   1 1263.31   35.32
   2   3   0  534.82    9.88
  -2  -3   0  510.14    9.99
   2   3   1 1294.84   34.50
  -2  -3  -1 1260.95   32.70
   2   3   2  122.78    1.83
  -2  -3  -2  125.14    1.85
   2   3   3 2028.14   70.60
  -2  -3  -3 2086.03   74.30
   2   3   4  360.47    6.75
   2   3   4  347.69    6.10
  -2  -3  -4  357.04    6.71
   2   3   5 1708.15   59.69
   2   3   5 1744.63   58.36
  -2  -3  -5 1823.55   62.27
   2   3   6  607.37   14.45
   2   3   6  598.41   13.25
  -2  -3  -6  614.82   14.19
   2   3   7   24.59    1.51
   2   3   7   24.69    1.28
  -2  -3  -7   23.97    1.13
   2   3   8   67.45    2.45
   2   3   8   70.13    2.07
  -2  -3  -8   74.05    2.64
   2   3   9    9.80    1.69
   2   3   9   12.61    1.39
  -2  -3  -9   11.88    1.26
   2   3  10  133.88    4.30
   2   3  10  138.34    3.78
  -2  -3 -10  142.22    3.58
   2   3  11    2.45    1.84
   2   3  11    1.46    1.60
  -2  -3 -11    1.33    2.16
   2   3  12    2.55    1.98
  -2  -3 -12    1.01    1.45
   2   4 -11   56.75    2.57
   2   4 -11   52.94    3.28
   2   4 -11   60.72    3.45
   2   4 -10   29.49    1.97
   2   4 -10   28.76    2.51
   2   4 -10   33.05    2.61
   2   4  -9  362.99    8.82
   2   4  -9  339.73    9.59
   2   4  -9  342.70    9.81
   2   4  -8   23.25    2.37
   2   4  -8   25.04    2.08
   2   4  -7  258.79    6.51
   2   4  -6   75.61    2.53
   2   4  -5  102.14    2.69
  -2  -4   5  102.78    3.00
   2   4  -4   18.76    1.26
  -2  -4   4   15.69    2.00
   2   4  -3   54.83    1.59
  -2  -4   3   59.76    1.86
   2   4  -2   73.72    2.31
  -2  -4   2   74.78    1.88
   2   4  -1  692.59   15.26
  -2  -4   1  675.85   14.82
   2   4   0    8.85    1.17
  -2  -4   0   13.55    0.89
   2   4   1 1058.90   28.02
  -2  -4  -1 1009.34   26.01
   2   4   2  241.35    4.60
  -2  -4  -2  204.54    3.33
   2   4   3  701.86   16.26
  -2  -4  -3  698.96   15.34
   2   4   4 2182.61   84.77
  -2  -4  -4 2263.56   89.28
   2   4   5   87.38    2.22
   2   4   5   91.06    2.06
  -2  -4  -5   89.52    1.96
   2   4   6  390.40    8.77
   2   4   6  394.88    8.42
  -2  -4  -6  409.58    8.44
   2   4   7  244.79    5.78
   2   4   7  248.55    5.53
  -2  -4  -7  251.26    5.21
   2   4   8   41.40    3.03
   2   4   8   42.51    2.80
  -2  -4  -8   40.64    2.48
   2   4   9  121.22    3.77
   2   4   9  113.44    3.45
  -2  -4  -9  129.04    3.36
   2   4  10   64.82    3.04
   2   4  10   66.72    2.81
  -2  -4 -10   74.62    2.60
   2   4  11    4.12    2.05
   2   4  11    7.46    1.89
  -2  -4 -11    7.97    1.64
   2   4  12   77.10    3.88
   2   4  12   80.43    3.75
  -2  -4 -12   86.06    4.66
   2   5 -11   65.04    4.59
   2   5 -11   64.80    3.66
   2   5 -11   69.44    5.17
   2   5 -10   40.08    2.53
   2   5 -10   39.79    2.82
   2   5 -10   35.82    4.28
   2   5  -9  119.25    3.85
   2   5  -9  126.96    6.01
   2   5  -8  499.31   15.92
   2   5  -7    2.54    1.51
   2   5  -6  231.78    5.48
  -2  -5   6  214.02    5.86
   2   5  -5   94.63    2.65
  -2  -5   5   83.60    2.73
   2   5  -4    5.04    1.82
  -2  -5   4    2.21    1.38
   2   5  -3   89.11    2.20
  -2  -5   3   81.87    2.33
   2   5  -2  170.29    3.45
  -2  -5   2  160.56    3.42
   2   5  -1    2.01    0.87
  -2  -5   1    3.01    1.49
   2   5   0  356.82    6.88
  -2  -5   0  395.45    7.75
   2   5   1    1.87    1.34
  -2  -5  -1    4.19    0.91
   2   5   2  861.02   21.09
  -2  -5  -2  849.79   20.45
   2   5   3   27.24    1.28
  -2  -5  -3   28.35    1.21
   2   5   4  350.77    7.20
  -2  -5  -4  350.19    7.04
   2   5   5  325.03    7.08
  -2  -5  -5  322.07    6.68
   2   5   6   39.32    1.83
   2   5   6   39.18    1.81
  -2  -5  -6   39.41    1.64
   2   5   7  150.43    4.05
   2   5   7  153.86    5.20
  -2  -5  -7  152.49    3.64
   2   5   8   68.85    2.78
   2   5   8   70.64    2.77
  -2  -5  -8   74.69    2.55
   2   5   9   37.93    2.36
   2   5   9   43.87    2.51
  -2  -5  -9   39.76    2.13
   2   5  10  229.79    9.01
   2   5  10  226.57    6.68
  -2  -5 -10  255.65    6.90
   2   5  11  162.88    5.74
   2   5  11  168.74    5.77
  -2  -5 -11  180.52    5.50
   2   5  12    3.10    2.22
   2   5  12   -1.57    2.26
  -2  -5 -12    1.09    1.92
   2   6 -10   30.02    2.54
   2   6  -9    3.99    2.06
   2   6  -9    3.40    1.90
   2   6  -8  242.51    6.78
   2   6  -7   94.83    4.40
   2   6  -6   27.81    1.88
  -2  -6   6   27.97    2.19
   2   6  -5  115.82    4.33
  -2  -6   5  112.79    3.67
   2   6  -4  249.14    5.72
  -2  -6   4  221.34    5.43
   2   6  -3   13.76    1.24
  -2  -6   3   14.15    1.57
   2   6  -2  431.96    9.65
  -2  -6   2  385.55   10.06
   2   6  -1  690.12   17.13
  -2  -6   1  691.58   17.00
   2   6   0   26.70    1.40
  -2  -6   0   24.63    1.51
   2   6   1 1714.92   60.36
  -2  -6  -1 1740.05   61.51
   2   6   2   38.48    1.62
  -2  -6  -2   34.66    1.45
   2   6   3  254.19    5.50
  -2  -6  -3  240.84    5.09
   2   6   4    2.10    1.21
  -2  -6  -4    0.13    1.16
   2   6   5  131.23    3.51
  -2  -6  -5  134.33    4.52
   2   6   6    9.52    1.54
   2   6   6    8.88    1.59
  -2  -6  -6   10.95    1.48
   2   6   7    0.76    1.43
   2   6   7    2.26    1.60
  -2  -6  -7    1.63    2.26
   2   6   8   20.95    2.03
   2   6   8   24.44    2.21
  -2  -6  -8   22.98    1.94
   2   6   9   86.36    3.58
   2   6   9   89.04    3.73
  -2  -6  -9   91.12    3.37
   2   6  10    8.37    3.24
   2   6  10    3.68    2.29
  -2  -6 -10    7.30    1.94
   2   6  11   83.82    4.16
   2   6  11   84.48    6.13
  -2  -6 -11   88.19    3.86
   2   7  -9   60.01    3.16
   2   7  -8    2.14    1.84
   2   7  -7   18.40    2.02
  -2  -7   7   17.39    2.55
   2   7  -6   63.07    3.48
  -2  -7   6   63.91    4.71
   2   7  -5   95.80    2.97
  -2  -7   5   99.67    3.87
   2   7  -4  186.29    4.69
  -2  -7   4  181.14    5.22
   2   7  -3  402.83    9.74
  -2  -7   3  395.12   11.82
   2   7  -2    1.63    1.33
  -2  -7   2    4.14    1.54
   2   7  -1 1023.32   31.03
  -2  -7   1  922.21   26.75
   2   7   0  587.41   14.63
  -2  -7   0  530.47   13.10
   2   7   1    5.39    1.41
  -2  -7  -1    5.98    2.28
   2   7   2  484.60   11.63
  -2  -7  -2  500.81   14.33
   2   7   3    1.37    2.31
  -2  -7  -3    0.20    1.26
   2   7   4  151.39    4.18
  -2  -7  -4  144.21    3.90
   2   7   5   27.33    2.12
  -2  -7  -5   28.96    1.95
   2   7   6   23.40    2.15
  -2  -7  -6   21.97    1.99
   2   7   7    3.48    1.71
   2   7   7    4.55    1.94
  -2  -7  -7   -0.15    1.63
   2   7   8   52.72    4.20
   2   7   8   57.84    3.32
  -2  -7  -8   55.32    2.84
   2   7   9    9.17    3.51
   2   7   9    9.45    2.56
  -2  -7  -9    9.28    2.15
   2   7  10   70.68    3.94
   2   7  10   79.55    4.33
  -2  -7 -10   77.33    3.74
   2   8  -8    1.94    1.78
   2   8  -7    8.83    1.92
  -2  -8   7    5.17    2.38
   2   8  -6    1.20    1.68
  -2  -8   6    1.52    2.20
   2   8  -5  133.75    5.61
  -2  -8   5  125.19    4.78
   2   8  -4   24.50    2.02
  -2  -8   4   24.36    3.76
   2   8  -3  141.19    4.07
  -2  -8   3  148.39    4.69
   2   8  -2  325.72    8.24
  -2  -8   2  298.67    8.10
   2   8  -1  185.16    5.01
  -2  -8   1  179.43    5.05
   2   8   0  298.54    7.70
  -2  -8   0  286.72    7.49
   2   8   1    0.39    1.57
  -2  -8  -1    1.62    1.65
   2   8   2  531.33   14.54
  -2  -8  -2  508.02   13.57
   2   8   3  295.68    7.81
  -2  -8  -3  249.49    6.37
   2   8   4   47.55    2.74
  -2  -8  -4   46.72    3.80
   2   8   5   10.11    2.18
  -2  -8  -5    7.11    1.99
   2   8   6  296.40    8.99
  -2  -8  -6  294.53    8.36
   2   8   7   41.69    2.78
   2   8   7   41.10    3.16
  -2  -8  -7   39.15    2.85
   2   8   8   46.00    3.16
   2   8   8   54.93    3.79
  -2  -8  -8   49.22    3.19
   2   8   9   18.50    2.74
   2   8   9   21.18    3.17
  -2  -8  -9   20.92    4.24
   2   9  -7    0.76    1.94
  -2  -9   7    3.32    2.55
   2   9  -6   28.84    2.46
  -2  -9   6   24.13    3.11
   2   9  -5   12.76    2.09
  -2  -9   5   13.57    4.27
   2   9  -4   42.13    2.65
  -2  -9   4   44.22    3.25
   2   9  -3   22.44    2.20
  -2  -9   3   19.75    2.60
   2   9  -2  274.53    9.67
  -2  -9   2  255.59    7.81
   2   9  -1   81.98    3.44
  -2  -9   1   80.27    3.65
   2   9   0  226.59    6.56
  -2  -9   0  220.43    6.64
   2   9   1  392.30   11.37
  -2  -9  -1  348.06    9.71
   2   9   2    4.05    3.19
  -2  -9  -2    3.13    2.02
   2   9   3   89.65    5.55
  -2  -9  -3   86.27    3.88
   2   9   4  152.23    5.58
  -2  -9  -4  135.03    4.60
   2   9   5   57.67    3.55
  -2  -9  -5   55.21    4.88
   2   9   6   23.93    3.00
  -2  -9  -6   24.50    2.80
   2   9   7  134.18    6.09
  -2  -9  -7  140.26    5.56
   2   9   8    9.92    3.98
   2   9   8    9.96    3.17
  -2  -9  -8   18.71    4.48
   2  10  -5  151.15    5.44
  -2 -10   5  122.97    8.18
   2  10  -4   -1.33    2.09
  -2 -10   4    1.06    2.56
   2  10  -3  100.20    4.37
  -2 -10   3   87.19    4.51
   2  10  -2   90.65    6.01
  -2 -10   2   80.48    4.26
   2  10  -1   59.86    3.45
  -2 -10   1   53.15    3.56
   2  10   0    4.18    2.34
  -2 -10   0    5.16    3.71
   2  10   1   81.73    6.07
  -2 -10  -1   73.32    3.89
   2  10   2   13.79    2.67
  -2 -10  -2   11.59    2.60
   2  10   3   32.63    3.29
  -2 -10  -3   33.76    3.26
   2  10   4    4.13    2.66
  -2 -10  -4    3.46    2.60
   2  10   5   66.25    6.36
  -2 -10  -5   53.61    3.63
   2  10   6   16.46    3.31
  -2 -10  -6   17.45    2.86
   2  11   0   10.36    4.51
  -2 -11   0    8.21    2.98
   2  11   1   64.72    4.29
  -2 -11  -1   71.95    4.46
   3  -9   1   36.87    4.14
   3  -8  -4  100.97    4.66
  -3   8   4  103.26    5.46
   3  -8  -3  101.24    6.12
  -3   8   3  122.88    5.70
   3  -8  -2   10.73    2.17
  -3   8   2   13.65    2.62
   3  -8  -1  110.04    3.99
  -3   8   1  120.81    4.82
   3  -8   0  103.09    3.74
  -3   8   0  126.67    4.68
   3  -8   1    0.63    1.48
  -3   8  -1    1.32    1.87
   3  -8   2   74.91    2.98
  -3   8  -2   86.55    3.37
   3  -8   3   20.89    1.86
  -3   8  -3   25.56    2.13
   3  -8   4   21.83    1.93
  -3   8  -4   27.48    2.93
   3  -8   5   10.62    1.71
  -3   8  -5   14.16    1.64
   3  -8   6   38.26    2.36
  -3   8  -6   41.00    2.08
   3  -7  -6  176.56    6.66
  -3   7   6  159.51    9.78
   3  -7  -5    7.04    3.77
  -3   7   5    7.30    2.79
   3  -7  -4    0.84    2.02
  -3   7   4    0.54    2.43
   3  -7  -3  133.88    4.56
  -3   7   3  144.00    5.41
   3  -7  -2  316.85    8.61
  -3   7   2  349.49   10.25
   3  -7  -1   10.89    1.73
  -3   7   1   13.15    3.29
   3  -7   0  432.36   11.08
  -3   7   0  500.37   13.99
   3  -7   1  235.94    5.75
  -3   7  -1  263.08    8.58
   3  -7   2   47.25    1.90
  -3   7  -2   66.25    2.56
   3  -7   3  123.23    4.42
  -3   7  -3  155.94    5.19
   3  -7   4   29.72    1.67
  -3   7  -4   31.01    1.70
   3  -7   5   35.51    1.79
  -3   7  -5   42.81    1.79
   3  -7   6   43.03    2.02
  -3   7  -6   47.31    2.54
  -3   7  -7    2.77    3.44
  -3   7  -8    5.21    3.68
   3  -6  -8   -3.85    2.89
  -3   6   8   -1.13    3.16
   3  -6  -7   -0.92    2.55
  -3   6   7    1.51    1.18
  -3   6   7    5.41    2.85
   3  -6  -6    4.99    2.38
  -3   6   6    5.30    2.69
   3  -6  -5   32.66    4.27
  -3   6   5   34.80    2.99
   3  -6  -4   75.21    3.23
  -3   6   4   86.78    5.70
   3  -6  -3   11.16    1.81
  -3   6   3   13.43    2.26
   3  -6  -2   48.01    2.32
  -3   6   2   51.40    2.71
   3  -6  -1  308.98    8.77
  -3   6   1  341.11    8.81
   3  -6   0   48.22    2.82
  -3   6   0   64.26    2.48
   3  -6   1  542.76   13.07
  -3   6  -1  590.33   16.98
   3  -6   2   42.34    1.62
  -3   6  -2   55.81    1.99
   3  -6   3  204.37    4.43
  -3   6  -3  241.36    5.22
   3  -6   4  624.61   15.78
  -3   6  -4  720.45   18.11
   3  -6   5    2.76    1.02
  -3   6  -5    0.78    0.93
   3  -6   6    1.29    1.61
  -3   6  -6    2.27    0.89
   3  -6   7   42.09    1.69
  -3   6  -7   51.23    4.30
  -3   6  -7   50.02    2.04
  -3   6  -8   59.30    4.43
  -3   6  -9    5.81    4.97
   3  -5  -9   22.77    3.40
  -3   5   9   23.73    3.85
   3  -5  -8   13.62    2.84
  -3   5   8   15.13    3.21
   3  -5  -7    1.12    2.27
  -3   5   7   -0.16    1.41
  -3   5   7   -1.54    2.55
   3  -5  -6   37.81    2.71
  -3   5   6   39.89    3.15
   3  -5  -5  126.46    4.28
  -3   5   5  124.92    6.28
   3  -5  -4    2.46    2.49
  -3   5   4    0.35    1.75
   3  -5  -3   20.86    1.79
  -3   5   3   20.87    2.08
   3  -5  -2    3.82    2.13
  -3   5   2    4.02    2.42
   3  -5  -1  241.88    5.34
  -3   5   1  269.24    6.33
   3  -5   0  200.61    4.26
  -3   5   0  215.39    4.89
   3  -5   1  209.58    4.13
  -3   5  -1  239.49    6.21
   3  -5   2  656.50   15.18
  -3   5  -2  796.70   20.29
   3  -5   3   62.65    1.46
  -3   5  -3   86.15    1.93
   3  -5   4   30.84    1.63
  -3   5  -4   34.57    1.71
   3  -5   5  137.72    3.31
  -3   5  -5  159.89    2.85
   3  -5   6   76.13    2.41
  -3   5  -6   88.92    4.45
  -3   5  -6   88.95    2.20
   3  -5   7   20.98    1.59
  -3   5  -7   25.90    3.12
  -3   5  -7   22.37    0.86
  -3   5  -8  169.84    6.96
  -3   5  -8  172.38    3.29
  -3   5  -9    5.48    2.99
  -3   5 -10   46.79    4.44
   3  -4  -9   -0.87    2.45
   3  -4  -8   46.71    3.39
  -3   4   8   49.35    3.74
   3  -4  -7  170.25    5.84
  -3   4   7  163.21    3.55
  -3   4   7  182.48    6.24
   3  -4  -6   25.92    2.37
  -3   4   6   26.18    2.52
   3  -4  -5  128.09    4.07
  -3   4   5  129.31    4.19
   3  -4  -4 1188.18   40.22
  -3   4   4 1197.71   39.21
   3  -4  -3   14.64    1.52
  -3   4   3   15.88    1.67
   3  -4  -2  451.17   10.34
  -3   4   2  437.33   10.29
   3  -4  -1   59.05    1.80
  -3   4   1   64.05    2.85
   3  -4   0  171.98    3.31
  -3   4   0  182.90    3.77
   3  -4   1   20.52    0.94
  -3   4  -1   22.30    1.14
   3  -4   2    9.17    0.73
  -3   4  -2   11.88    0.84
   3  -4   3  100.85    1.67
  -3   4  -3  118.07    2.59
   3  -4   4    1.10    0.88
  -3   4  -4    2.15    0.56
   3  -4   5   33.54    0.93
  -3   4  -5   33.82    0.84
   3  -4   6  142.22    2.42
  -3   4  -6  158.45    5.54
  -3   4  -6  169.63    2.44
  -3   4  -7    1.14    2.18
  -3   4  -7    3.71    0.65
  -3   4  -8   79.04    4.28
  -3   4  -8   78.38    1.52
  -3   4  -8   79.41    1.15
  -3   4  -9  240.51   11.73
  -3   4 -10    0.79    2.77
  -3   4 -11  116.32    6.14
   3  -3 -10  152.53    6.56
   3  -3  -9   66.58    3.82
   3  -3  -8    2.63    3.29
   3  -3  -7  139.76    4.75
  -3   3   7  132.70    2.30
  -3   3   7  132.56    4.82
   3  -3  -6  435.49   11.84
  -3   3   6  415.26    7.60
  -3   3   6  416.87   11.38
   3  -3  -5  505.81   13.27
  -3   3   5  481.43   12.59
   3  -3  -4  324.20    9.25
  -3   3   4  316.52    7.53
   3  -3  -3  721.48   18.75
  -3   3   3  765.31   21.74
   3  -3  -2   20.00    1.24
  -3   3   2   21.53    1.34
   3  -3  -1  615.30   13.95
  -3   3   1  586.81   13.13
   3  -3   0   64.34    1.45
  -3   3   0   68.62    1.68
   3  -3   1  691.46   15.47
  -3   3  -1  724.88   16.05
   3  -3   2    2.60    0.48
  -3   3  -2    1.88    0.58
   3  -3   3  125.66    1.78
  -3   3  -3  128.24    2.23
   3  -3   4    6.92    0.43
  -3   3  -4    9.27    1.53
  -3   3  -4    7.58    0.66
   3  -3   5   34.65    0.89
  -3   3  -5   38.69    2.16
  -3   3  -5   36.66    0.80
  -3   3  -6   88.90    3.24
  -3   3  -6   91.54    1.21
  -3   3  -7  416.97   12.06
  -3   3  -7  405.10    6.15
  -3   3  -7  409.82    5.98
  -3   3  -8    9.45    2.26
  -3   3  -8   10.14    0.30
  -3   3  -8    9.79    0.27
  -3   3  -9  207.45    7.12
  -3   3  -9  195.34    2.43
  -3   3 -10  127.99    5.66
  -3   3 -11    4.77    2.71
  -3   3 -12   15.23    4.87
   3  -2 -11   11.43    2.94
   3  -2 -10   14.41    2.72
   3  -2  -9    0.49    3.34
   3  -2  -8   99.92    4.06
   3  -2  -7   73.14    3.27
   3  -2  -6  158.68    4.58
  -3   2   6  141.10    1.67
  -3   2   6  161.34    4.50
   3  -2  -5  204.02    5.06
  -3   2   5  218.58    2.93
  -3   2   5  215.86    5.44
   3  -2  -4   48.74    1.97
  -3   2   4   51.46    2.03
   3  -2  -3 1617.55   57.45
  -3   2   3 1497.31   50.09
   3  -2  -2  685.32   16.27
  -3   2   2  657.77   15.13
   3  -2  -1  441.52    8.80
  -3   2   1  446.50    8.83
   3  -2   0 1117.97   31.25
  -3   2   0 1145.64   30.50
   3  -2   1  646.01   12.90
  -3   2  -1  577.77   11.06
   3  -2   2   66.77    0.96
  -3   2  -2   71.32    1.12
   3  -2   3  225.60    2.82
  -3   2  -3  242.62    5.27
  -3   2  -3  252.89    3.32
   3  -2   4  189.46    2.26
  -3   2  -4  171.59    4.12
  -3   2  -4  206.14    2.38
  -3   2  -5   76.90    2.56
  -3   2  -6  709.37   20.41
  -3   2  -7   -1.10    1.67
  -3   2  -8  129.06    4.27
  -3   2  -8  119.80    1.14
  -3   2 -10   46.51    3.16
  -3   2 -10   38.57    0.84
  -3   2 -11    0.78    2.24
  -3   2 -12  120.55    5.46
   3  -1 -11   11.08    2.79
   3  -1 -10    2.70    2.30
   3  -1  -9   42.46    3.11
   3  -1  -8   80.47    3.51
   3  -1  -7  198.19    7.40
   3  -1  -6   27.27    2.01
   3  -1  -5  224.42    5.40
   3  -1  -4  668.96   16.90
   3  -1  -3  107.08    3.27
  -3   1   3   85.70    1.07
  -3   1   3   99.42    2.26
   3  -1  -2 2004.89   77.73
  -3   1   2 1781.63   54.98
  -3   1   2 1769.96   61.94
   3  -1  -1  186.24    3.24
  -3   1   1  182.04    2.70
  -3   1   1  199.20    3.40
   3  -1   0  134.55    2.16
  -3   1   0  144.00    2.71
  -3   1   0  143.09    2.28
   3  -1   1  769.56   16.72
  -3   1  -1  777.77   17.66
  -3   1  -1  773.50   16.02
   3  -1   2  556.98    9.25
  -3   1  -2  440.64    9.88
   3  -1   3  158.12    1.49
  -3   1  -3  168.32    3.45
  -3   1  -4  305.69    6.58
  -3   1  -5 1018.52   30.66
  -3   1  -6  189.98    4.88
  -3   1  -7  346.00   10.95
  -3   1  -8   17.54    1.97
  -3   1  -8   17.10    0.47
  -3   1  -9   92.07    3.53
  -3   1  -9   92.92    1.43
  -3   1  -9   93.77    1.29
  -3   1 -10    3.45    1.97
  -3   1 -10    2.24    0.67
  -3   1 -10    2.17    0.52
  -3   1 -11   17.66    2.57
  -3   1 -12   14.46    2.68
   3   0 -11   36.72    3.42
   3   0 -11   35.74    4.07
   3   0 -10   64.32    5.55
   3   0 -10   72.84    4.56
   3   0  -9    6.71    2.18
   3   0  -8  246.88    9.44
   3   0  -7   52.48    2.67
   3   0  -6  488.06   14.19
   3   0  -5  166.64    3.95
   3   0  -4  469.65   11.81
   3   0  -3   50.44    1.53
   3   0  -2   45.67    1.31
  -3   0   2   42.08    0.53
   3   0  -1  264.72    4.46
  -3   0   1  260.89    3.51
   3   0   0   68.42    1.24
  -3   0   0   64.14    1.10
   3   0   1   35.97    0.97
   3   0   1   34.60    0.68
  -3   0  -1   34.34    1.25
   3   0   2  544.46   11.06
   3   0   2  556.40    9.18
  -3   0  -2  532.43   10.89
   3   0   3  873.69   22.33
   3   0   3  855.99   15.67
   3   0   3 1006.57   17.90
  -3   0  -3  943.00   25.01
   3   0   4 1908.25   71.02
  -3   0  -4 1900.39   73.52
   3   0   5 1369.60   48.05
  -3   0  -5 1309.71   43.24
   3   0   6   32.91    1.85
  -3   0  -6   30.04    1.70
  -3   0  -6   31.24    0.38
   3   0   7  428.31   10.94
  -3   0  -7  420.47   10.14
  -3   0  -7  419.37    5.97
  -3   0  -7  400.48    6.17
  -3   0  -8  156.86    4.34
  -3   0  -8  155.74    2.00
  -3   0  -9   65.20    2.87
  -3   0  -9   64.32    1.11
  -3   0 -10   45.64    2.81
  -3   0 -10   46.51    1.09
  -3   0 -10   51.48    1.90
  -3   0 -11    4.18    2.13
  -3   0 -11    5.46    1.15
  -3   0 -11    6.15    1.00
  -3   0 -12    1.73    2.16
  -3   0 -13   16.94    2.66
   3   1 -11   16.08    2.72
   3   1 -11   12.11    3.06
   3   1 -10  154.32    5.63
   3   1 -10  140.69    6.06
   3   1  -9   28.40    2.53
   3   1  -9   25.24    4.21
   3   1  -8  242.94    6.83
   3   1  -8  241.67    7.55
   3   1  -7  721.27   23.54
   3   1  -7  750.25   22.95
   3   1  -6   10.08    1.52
   3   1  -6   11.55    1.83
   3   1  -5  383.59    8.63
   3   1  -5  367.82    9.00
   3   1  -4  284.31    5.91
   3   1  -4  269.92    6.11
   3   1  -3  484.63   11.00
   3   1  -2    5.69    0.24
   3   1  -2    6.57    0.97
   3   1  -1   21.40    0.65
   3   1  -1   20.08    0.92
   3   1   0   90.27    1.37
   3   1   0   93.05    1.62
  -3  -1   0   85.12    1.20
   3   1   1   99.40    1.69
   3   1   1  111.96    1.59
  -3  -1  -1  109.62    1.72
  -3  -1  -1  113.48    1.70
   3   1   2  383.45    7.87
   3   1   2  407.11    5.99
  -3  -1  -2  399.47    7.39
  -3  -1  -2  436.97    6.81
   3   1   3 1835.50   65.82
   3   1   3 1925.32   57.96
  -3  -1  -3 1898.65   70.69
  -3  -1  -3 2136.91   69.06
   3   1   4  402.82    9.53
   3   1   4  409.19    5.68
  -3  -1  -4  403.54    8.26
  -3  -1  -4  427.02    6.28
   3   1   5  542.62   13.05
   3   1   5  590.04    9.94
  -3  -1  -5  569.58   12.95
  -3  -1  -5  555.65    9.19
   3   1   6  916.71   26.24
   3   1   6  904.48   19.82
  -3  -1  -6  856.95   24.77
  -3  -1  -6  953.81   20.31
   3   1   7    8.20    1.54
   3   1   7   10.61    0.57
  -3  -1  -7    9.78    1.47
  -3  -1  -7    9.61    0.72
   3   1   8  394.61   10.13
  -3  -1  -8  438.46   12.65
  -3  -1  -8  427.65    7.99
   3   1   9    7.10    2.88
  -3  -1  -9    8.22    1.64
  -3  -1  -9    4.82    0.64
   3   1  10    2.93    2.00
  -3  -1 -10   -0.31    1.75
  -3  -1 -10    2.78    0.72
  -3  -1 -11   33.80    2.43
  -3  -1 -11   31.34    1.21
  -3  -1 -11   32.61    1.62
  -3  -1 -12  123.45    6.26
  -3  -1 -12  115.63    2.63
  -3  -1 -12  106.30    4.27
  -3  -1 -13    3.12    2.18
   3   2 -11    7.23    2.63
   3   2 -11    7.25    2.98
   3   2 -10   12.42    2.47
   3   2 -10   19.45    2.86
   3   2  -9  292.16    4.75
   3   2  -9  264.39   10.31
   3   2  -9  284.96    9.11
   3   2  -8   99.09    1.82
   3   2  -8   94.92    3.55
   3   2  -8  104.08    3.99
   3   2  -7  425.51    7.30
   3   2  -7  413.45   10.76
   3   2  -7  400.97   11.20
   3   2  -6  692.26   13.70
   3   2  -6  666.03   18.01
   3   2  -6  678.13   18.95
   3   2  -5   76.13    1.30
   3   2  -5   62.82    2.52
   3   2  -4  695.93   18.04
   3   2  -3  586.63   13.78
   3   2  -2   65.41    1.77
   3   2  -1  394.30    7.42
  -3  -2   1  441.78    9.62
   3   2   0  447.48    7.85
   3   2   0  407.99    7.39
  -3  -2   0  499.47    9.72
   3   2   1   56.21    1.14
   3   2   1   58.26    1.07
  -3  -2  -1   60.82    1.19
   3   2   2  565.96   11.17
   3   2   2  539.51    9.50
  -3  -2  -2  565.39   10.97
   3   2   3    0.05    0.84
   3   2   3    1.46    0.36
  -3  -2  -3    1.75    0.69
  -3  -2  -3    1.07    0.42
   3   2   4  598.81   13.68
   3   2   4  617.99   11.34
  -3  -2  -4  638.91   15.46
  -3  -2  -4  680.78   13.37
   3   2   5   39.31    1.60
   3   2   5   36.45    0.77
  -3  -2  -5   39.58    1.44
  -3  -2  -5   43.02    1.06
   3   2   6  500.73   12.86
   3   2   6  437.12    8.01
  -3  -2  -6  452.34    9.99
  -3  -2  -6  451.06    7.82
   3   2   7  118.74    3.28
   3   2   7  123.32    2.19
  -3  -2  -7  124.95    3.16
  -3  -2  -7  125.72    2.03
   3   2   8    4.89    1.64
   3   2   8    7.81    0.83
  -3  -2  -8    3.53    2.25
  -3  -2  -8    7.07    0.72
   3   2   9   64.22    2.91
   3   2   9   66.32    2.40
  -3  -2  -9   63.44    2.52
  -3  -2  -9   67.01    1.56
   3   2  10  113.05    4.02
  -3  -2 -10  121.84    3.88
  -3  -2 -10  127.08    3.38
   3   2  11    9.30    3.42
  -3  -2 -11   10.77    1.74
   3   2  12   67.00    3.94
  -3  -2 -12   69.20    2.17
  -3  -2 -13   52.06    2.12
   3   3 -11   59.43    3.72
   3   3 -11   60.34    4.20
   3   3 -10   93.07    4.20
   3   3 -10   98.47    4.63
   3   3  -9   57.52    1.49
   3   3  -9   61.29    3.18
   3   3  -9   62.47    5.00
   3   3  -8  239.73    4.42
   3   3  -8  235.04    8.75
   3   3  -8  251.73    9.80
   3   3  -7   67.79    2.05
   3   3  -7   75.01    4.63
   3   3  -6    7.39    2.47
   3   3  -5  293.62    6.95
   3   3  -4  138.32    3.41
   3   3  -3  544.28   12.31
  -3  -3   3  527.42   12.40
   3   3  -2  753.25   17.90
  -3  -3   2  750.81   18.39
   3   3  -1   43.32    1.28
  -3  -3   1   37.49    1.38
   3   3   0 4321.68  251.41
  -3  -3   0 4020.83  222.88
   3   3   1  806.79   18.68
  -3  -3  -1  842.48   20.31
   3   3   2  101.55    1.89
   3   3   2  101.29    1.62
  -3  -3  -2   99.31    2.17
   3   3   3 1037.13   27.73
   3   3   3 1091.34   26.48
  -3  -3  -3 1033.05   26.12
   3   3   4    8.22    1.57
   3   3   4    8.00    0.94
  -3  -3  -4   13.71    0.65
   3   3   5  524.53   13.63
   3   3   5  528.39   10.35
  -3  -3  -5  528.71   10.20
   3   3   6    1.63    1.84
   3   3   6    0.98    0.69
  -3  -3  -6    1.65    0.64
   3   3   7    3.60    2.28
   3   3   7    5.76    0.86
  -3  -3  -7    7.38    0.77
   3   3   8    9.03    2.55
   3   3   8    9.29    1.07
  -3  -3  -8    8.95    0.88
   3   3   9    5.46    1.75
   3   3   9    6.70    1.72
  -3  -3  -9    6.52    0.99
   3   3  10   13.90    2.14
   3   3  10   15.45    1.45
  -3  -3 -10   16.55    1.25
   3   3  11    9.81    2.23
   3   3  11    6.20    1.50
  -3  -3 -11    7.04    1.27
   3   3  12   41.30    3.11
  -3  -3 -12   47.83    2.04
   3   4 -11   43.80    3.45
   3   4 -11   48.97    5.66
   3   4 -10   19.89    1.49
   3   4 -10   19.67    2.65
   3   4 -10   21.15    2.82
   3   4  -9   62.16    2.07
   3   4  -9   65.60    3.34
   3   4  -9   66.88    3.46
   3   4  -8    2.07    1.06
   3   4  -8    2.31    1.91
   3   4  -7  181.67    5.47
   3   4  -6  828.45   24.73
   3   4  -5  205.59    4.99
   3   4  -4  167.55    3.97
  -3  -4   4  164.32    4.23
   3   4  -3   37.22    1.63
  -3  -4   3   40.40    1.87
   3   4  -2  484.72   10.34
  -3  -4   2  496.71   11.42
   3   4  -1 1799.68   63.26
  -3  -4   1 1816.82   64.92
   3   4   0    9.81    0.90
  -3  -4   0    6.96    1.00
   3   4   1 1675.94   54.23
  -3  -4  -1 1854.41   63.84
   3   4   2  244.19    4.17
  -3  -4  -2  244.62    4.95
   3   4   3 1395.90   40.73
  -3  -4  -3 1424.40   42.79
   3   4   4  367.03    7.59
   3   4   4  364.17    7.56
  -3  -4  -4  339.53    6.08
   3   4   5  418.69    9.55
   3   4   5  421.60    9.29
  -3  -4  -5  423.69    9.25
   3   4   6   82.69    2.58
   3   4   6   77.04    1.91
  -3  -4  -6   83.39    2.50
   3   4   7   40.24    2.08
   3   4   7   37.64    1.51
  -3  -4  -7   41.60    1.38
   3   4   8   27.88    2.06
   3   4   8   26.96    2.25
  -3  -4  -8   28.73    1.36
   3   4   9   22.47    2.20
   3   4   9   22.41    1.66
  -3  -4  -9   25.01    1.41
   3   4  10   15.47    2.27
   3   4  10   17.02    1.67
  -3  -4 -10   19.38    1.47
   3   4  11   77.01    3.91
   3   4  11   77.22    4.25
  -3  -4 -11   87.27    2.78
   3   4  12   26.93    3.00
   3   4  12   26.53    2.32
  -3  -4 -12   24.79    1.88
   3   5 -10    4.01    1.61
   3   5 -10    4.71    2.42
   3   5 -10    6.05    2.39
   3   5  -9   83.44    2.83
   3   5  -9   87.76    3.96
   3   5  -8   15.43    2.22
   3   5  -7   13.18    2.06
   3   5  -6  202.76    5.51
   3   5  -5  222.94    5.42
  -3  -5   5  218.32    6.09
   3   5  -4   14.02    1.49
  -3  -5   4   15.63    2.68
   3   5  -3  142.72    3.39
  -3  -5   3  144.44    3.88
   3   5  -2   52.55    1.78
  -3  -5   2   53.51    2.06
   3   5  -1  192.46    3.93
  -3  -5   1  162.36    3.59
   3   5   0  176.88    3.37
  -3  -5   0  181.75    3.78
   3   5   1  674.77   15.51
  -3  -5  -1  678.84   15.52
   3   5   2 1613.04   53.53
  -3  -5  -2 1593.27   52.26
   3   5   3   33.21    1.28
  -3  -5  -3   30.27    1.37
   3   5   4  464.87    9.85
  -3  -5  -4  407.43    8.14
   3   5   5   46.05    2.71
   3   5   5   41.76    1.52
  -3  -5  -5   44.72    1.57
   3   5   6   28.27    2.76
   3   5   6   31.12    1.54
  -3  -5  -6   28.06    1.41
   3   5   7   46.96    2.42
   3   5   7   46.82    1.87
  -3  -5  -7   48.80    1.77
   3   5   8  292.77    8.09
   3   5   8  287.19    7.14
  -3  -5  -8  293.93    6.74
   3   5   9   51.80    2.83
   3   5   9   46.96    2.41
  -3  -5  -9   51.77    2.13
   3   5  10  268.03    8.56
   3   5  10  273.98    7.65
  -3  -5 -10  272.75    8.47
   3   5  11   89.45    4.33
   3   5  11   89.27    4.98
  -3  -5 -11   94.03    4.56
   3   5  12    8.42    2.58
   3   5  12    6.29    2.12
  -3  -5 -12    7.62    2.82
   3   6 -10   50.87    3.50
   3   6  -9   11.53    2.42
   3   6  -8   92.47    3.91
   3   6  -7  115.55    5.51
   3   6  -6   62.26    2.77
  -3  -6   6   58.46    3.27
   3   6  -5   24.77    1.96
  -3  -6   5   22.26    2.13
   3   6  -4  232.18    5.52
  -3  -6   4  237.83    8.24
   3   6  -3   52.33    2.15
  -3  -6   3   46.75    2.36
   3   6  -2  268.61    7.37
  -3  -6   2  248.09    6.00
   3   6  -1   37.35    2.31
  -3  -6   1   45.70    2.07
   3   6   0  606.94   16.17
  -3  -6   0  602.16   14.40
   3   6   1  162.69    3.60
  -3  -6  -1  154.05    3.61
   3   6   2  645.67   15.43
  -3  -6  -2  625.58   15.02
   3   6   3  368.42    9.16
  -3  -6  -3  387.14    8.58
   3   6   4    2.40    1.24
  -3  -6  -4    3.08    1.08
   3   6   5  130.94    3.24
  -3  -6  -5  123.02    3.10
   3   6   6  233.17    7.73
   3   6   6  242.27    5.80
  -3  -6  -6  226.06    6.56
   3   6   7   54.56    2.73
   3   6   7   50.32    2.30
  -3  -6  -7   57.17    2.23
   3   6   8   25.08    2.42
   3   6   8   24.45    2.02
  -3  -6  -8   26.12    2.80
   3   6   9  312.91    9.75
   3   6   9  312.58   11.28
  -3  -6  -9  321.20    8.33
   3   6  10    4.61    2.28
   3   6  10    7.61    2.15
  -3  -6 -10    2.03    1.70
   3   6  11   72.18    4.06
   3   6  11   70.46    3.64
  -3  -6 -11   80.21    3.40
   3   7  -9    4.26    2.29
   3   7  -8    0.83    2.01
   3   7  -7   38.25    2.63
   3   7  -6  203.89    7.67
  -3  -7   6  174.89    5.90
   3   7  -5   49.53    2.57
  -3  -7   5   47.29    3.05
   3   7  -4  305.24    9.72
  -3  -7   4  283.11    8.24
   3   7  -3  309.64    7.40
  -3  -7   3  343.86    9.18
   3   7  -2   79.84    2.66
  -3  -7   2   75.25    4.23
   3   7  -1  478.85   11.93
  -3  -7   1  494.46   12.62
   3   7   0    6.13    1.40
  -3  -7   0    4.12    1.57
   3   7   1    1.00    1.36
  -3  -7  -1    1.15    1.47
   3   7   2  673.24   17.59
  -3  -7  -2  618.84   15.88
   3   7   3    1.88    1.31
  -3  -7  -3    0.49    1.46
   3   7   4    3.65    1.52
  -3  -7  -4    3.51    1.36
   3   7   5    4.10    2.48
  -3  -7  -5    6.55    2.25
   3   7   6    7.81    1.89
   3   7   6    9.71    1.80
  -3  -7  -6    9.06    1.71
   3   7   7  171.24    5.42
   3   7   7  170.60    5.21
  -3  -7  -7  175.89    6.47
   3   7   8    4.16    2.08
   3   7   8    2.54    1.95
  -3  -7  -8    6.05    1.78
   3   7   9  141.89    5.53
   3   7   9  143.46    5.40
  -3  -7  -9  135.90    4.60
   3   7  10  130.33    5.68
   3   7  10  132.83    5.45
  -3  -7 -10  138.73    4.87
   3   8  -8   21.10    2.61
   3   8  -7    3.99    2.94
  -3  -8   7    3.12    2.71
   3   8  -6   22.97    2.20
  -3  -8   6   24.96    2.88
   3   8  -5  290.84    7.83
  -3  -8   5  290.56    9.45
   3   8  -4    2.18    1.78
  -3  -8   4   -3.78    3.45
   3   8  -3  588.95   16.65
  -3  -8   3  554.64   16.46
   3   8  -2  343.65    9.12
  -3  -8   2  339.96    9.48
   3   8  -1  109.63    3.51
  -3  -8   1  109.55    3.89
   3   8   0  615.43   17.06
  -3  -8   0  608.22   17.03
   3   8   1    5.29    1.74
  -3  -8  -1    1.91    1.80
   3   8   2  118.89    3.72
  -3  -8  -2  109.63    3.69
   3   8   3    3.43    1.76
  -3  -8  -3    7.17    1.81
   3   8   4   53.77    2.69
  -3  -8  -4   54.88    2.80
   3   8   5   37.33    2.60
  -3  -8  -5   35.36    2.24
   3   8   6  130.72    4.66
  -3  -8  -6  136.27    6.07
   3   8   7   18.66    2.47
   3   8   7   19.51    2.53
  -3  -8  -7   20.48    2.36
   3   8   8  184.15    6.56
   3   8   8  207.45    7.09
  -3  -8  -8  202.95    6.55
   3   8   9    3.67    4.02
   3   8   9    9.27    2.63
  -3  -8  -9    9.52    3.62
   3   9  -7    5.04    2.28
  -3  -9   7    4.62    4.74
   3   9  -6   33.91    2.80
  -3  -9   6   30.65    5.31
   3   9  -5   49.29    4.46
  -3  -9   5   41.79    3.70
   3   9  -4  157.72    5.29
  -3  -9   4  146.91    5.75
   3   9  -3   22.65    3.63
  -3  -9   3   21.49    2.86
   3   9  -2  391.03   11.27
  -3  -9   2  373.83   11.50
   3   9  -1   43.32    2.62
  -3  -9   1   44.91    3.13
   3   9   0  103.88    3.88
  -3  -9   0   91.46    3.94
   3   9   1  179.88    7.54
  -3  -9  -1  167.65    5.48
   3   9   2   43.33    2.84
  -3  -9  -2   45.17    4.33
   3   9   3   43.63    2.90
  -3  -9  -3   39.65    2.87
   3   9   4  238.41    7.24
  -3  -9  -4  231.73    7.42
   3   9   5   79.04    3.94
  -3  -9  -5   71.96    4.81
   3   9   6   61.80    3.67
  -3  -9  -6   58.86    3.18
   3   9   7  132.85    5.68
   3   9   7  147.39    5.79
  -3  -9  -7  119.22    4.69
   3   9   8    1.11    2.45
   3   9   8    1.36    2.57
  -3  -9  -8    2.23    2.40
   3  10  -5   22.08    2.78
  -3 -10   5   27.35    3.75
   3  10  -4   42.12    3.21
  -3 -10   4   39.12    3.80
   3  10  -3   16.07    2.44
  -3 -10   3   16.90    2.98
   3  10  -2    3.69    2.21
  -3 -10   2    1.81    2.57
   3  10  -1  124.93    5.01
  -3 -10   1  112.52    5.22
   3  10   0   10.87    3.80
  -3 -10   0   -1.11    2.42
   3  10   1   25.65    2.82
  -3 -10  -1   27.43    4.68
   3  10   2  115.01    4.94
  -3 -10  -2  116.54    5.06
   3  10   3   75.15    4.04
  -3 -10  -3   67.10    3.88
   3  10   4   12.22    2.81
  -3 -10  -4    9.82    4.27
   3  10   5  367.11   16.09
  -3 -10  -5  375.16   12.86
   3  10   6   30.96    3.53
  -3 -10  -6   26.87    5.27
   3  11  -1   -1.04    2.49
  -3 -11   1   -2.89    4.50
   3  11   0    5.06    4.25
  -3 -11   0    3.14    3.04
   3  11   1   39.90    3.77
  -3 -11  -1   41.00    3.86
   3  11   2   -0.72    2.65
  -3 -11  -2   -0.46    2.80
   4  -8  -1   33.18    4.03
  -4   8   1   37.64    3.29
   4  -8   0    2.82    1.79
  -4   8   0   -0.04    2.18
   4  -8   1   55.93    2.78
  -4   8  -1   69.66    5.02
   4  -8   2   26.62    2.87
  -4   8  -2   33.26    2.58
   4  -8   3   22.56    2.01
  -4   8  -3   27.54    2.32
   4  -7  -4    8.01    2.46
  -4   7   4    5.47    4.30
   4  -7  -3   67.35    3.49
  -4   7   3   71.27    3.99
   4  -7  -2  222.91    6.61
  -4   7   2  241.98    7.61
   4  -7  -1    3.12    1.74
  -4   7   1    3.57    2.15
   4  -7   0  345.00    9.15
  -4   7   0  407.33   11.79
   4  -7   1    8.61    1.53
  -4   7  -1    7.46    1.86
   4  -7   2   17.72    2.44
  -4   7  -2   22.91    2.01
   4  -7   3    6.17    1.37
  -4   7  -3    3.17    1.53
   4  -7   4    0.11    1.24
  -4   7  -4    2.71    2.11
   4  -7   5    2.16    1.26
  -4   7  -5    2.82    1.96
  -4   7  -6   27.66    4.21
  -4   7  -7   11.42    6.12
   4  -6  -6   28.97    3.33
  -4   6   6   26.08    3.51
   4  -6  -5   47.76    3.44
  -4   6   5   52.43    3.72
   4  -6  -4  231.53    9.68
  -4   6   4  226.20    7.55
   4  -6  -3    1.74    1.81
  -4   6   3    0.79    2.10
   4  -6  -2  472.33   15.33
  -4   6   2  465.00   13.27
   4  -6  -1  258.50    6.60
  -4   6   1  279.09    7.75
   4  -6   0    5.89    1.41
  -4   6   0    4.27    1.72
   4  -6   1  264.56    6.17
  -4   6  -1  353.62   10.52
   4  -6   2   81.97    3.16
  -4   6  -2   91.47    2.82
   4  -6   3    2.65    0.95
  -4   6  -3    5.00    1.27
   4  -6   4    3.64    1.00
  -4   6  -4    4.89    1.77
   4  -6   5   11.99    1.65
  -4   6  -5   15.45    1.77
   4  -6   6   12.48    1.13
  -4   6  -6   19.96    3.38
  -4   6  -6   16.21    1.62
  -4   6  -7   26.43    3.78
  -4   6  -8    1.72    3.21
   4  -5  -7   -0.91    2.46
  -4   5   7    4.22    3.00
   4  -5  -6   63.27    3.61
  -4   5   6   57.73    3.98
   4  -5  -5    3.45    2.11
  -4   5   5    7.38    2.52
   4  -5  -4  114.86    4.04
  -4   5   4  106.77    4.33
   4  -5  -3  247.62    8.60
  -4   5   3  247.91    7.03
   4  -5  -2   21.84    1.87
  -4   5   2   21.10    2.03
   4  -5  -1  439.74   10.68
  -4   5   1  463.02   11.67
   4  -5   0   70.62    2.16
  -4   5   0   66.49    2.49
   4  -5   1   71.51    1.97
  -4   5  -1   86.26    2.60
   4  -5   2  125.34    2.67
  -4   5  -2  164.60    4.62
   4  -5   3   95.65    2.07
  -4   5  -3  108.67    2.52
   4  -5   4   20.52    1.52
  -4   5  -4   25.04    1.17
   4  -5   5  355.38    7.64
  -4   5  -5  465.37   14.89
  -4   5  -5  417.43    8.41
   4  -5   6  169.22    3.26
  -4   5  -6  232.46   10.15
  -4   5  -6  190.15    3.24
  -4   5  -7   16.29    3.06
  -4   5  -8   82.12    5.24
  -4   5  -9    0.70    3.14
  -4   5 -10   11.02    3.73
   4  -4  -8    0.29    2.45
   4  -4  -7   90.85    6.33
  -4   4   7   91.97    4.93
   4  -4  -6   82.36    5.47
  -4   4   6   81.98    4.16
   4  -4  -5   93.91    3.64
  -4   4   5   96.78    4.07
   4  -4  -4  335.93    9.10
  -4   4   4  331.78    9.09
   4  -4  -3  524.09   14.02
  -4   4   3  553.80   14.94
   4  -4  -2   41.52    2.73
  -4   4   2   47.47    2.23
   4  -4  -1   90.82    2.45
  -4   4   1   89.87    2.68
   4  -4   0  282.99    5.98
  -4   4   0  287.53    6.20
   4  -4   1   24.90    1.16
  -4   4  -1   31.86    2.11
   4  -4   2  132.35    2.45
  -4   4  -2  138.88    2.86
   4  -4   3   93.60    1.75
  -4   4  -3  112.58    2.22
   4  -4   4  368.03    6.72
  -4   4  -4  411.75   11.96
  -4   4  -4  428.88    7.98
   4  -4   5   45.20    1.01
  -4   4  -5   47.68    4.79
  -4   4  -5   52.55    1.07
   4  -4   6  301.58    4.78
  -4   4  -6  326.61   10.76
  -4   4  -6  375.56    6.02
  -4   4  -7   54.17    3.77
  -4   4  -8   42.76    3.83
  -4   4  -9   74.51    4.67
  -4   4 -10    4.52    3.08
   4  -3  -9  107.21    5.37
   4  -3  -8   91.09    6.87
   4  -3  -7   91.32    4.19
   4  -3  -6  523.93   15.59
  -4   3   6  498.15    8.32
  -4   3   6  524.76   15.36
   4  -3  -5    5.51    1.80
  -4   3   5    6.75    2.01
   4  -3  -4    9.73    1.68
  -4   3   4   14.03    2.97
   4  -3  -3  449.06   12.98
  -4   3   3  455.36   11.44
   4  -3  -2  170.42    3.92
  -4   3   2  171.36    5.21
   4  -3  -1   58.51    2.50
  -4   3   1   53.25    1.85
   4  -3   0   31.39    1.23
  -4   3   0   40.49    1.47
   4  -3   1   55.00    1.83
  -4   3  -1   54.88    2.00
   4  -3   2   46.86    1.06
  -4   3  -2   53.94    2.15
  -4   3  -2   51.64    1.25
   4  -3   3   15.02    0.59
  -4   3  -3   17.50    1.70
  -4   3  -3   14.31    0.69
   4  -3   4  211.52    3.01
  -4   3  -4  209.26    5.42
  -4   3  -4  201.65    3.26
   4  -3   5  169.96    2.18
  -4   3  -5  161.01    4.68
  -4   3  -5  151.11    2.00
  -4   3  -6  111.34    4.37
  -4   3  -7  652.29   25.61
  -4   3  -8   38.72    3.30
  -4   3  -9   79.20    4.41
  -4   3 -10   34.44    3.65
  -4   3 -11    1.13    2.92
   4  -2 -10   76.30    4.81
   4  -2  -9    7.00    4.34
   4  -2  -8  213.40    7.61
   4  -2  -7   85.38    3.93
   4  -2  -6  175.53    5.42
   4  -2  -5  302.54    7.91
   4  -2  -4  198.86    5.05
  -4   2   4  208.35    2.81
  -4   2   4  215.58    5.44
   4  -2  -3  660.49   17.02
  -4   2   3  663.81   13.51
  -4   2   3  692.04   17.81
   4  -2  -2  196.07    4.24
  -4   2   2  194.50    3.30
  -4   2   2  191.17    4.22
   4  -2  -1   12.29    1.06
  -4   2   1   14.91    0.94
  -4   2   1   15.46    1.73
   4  -2   0  126.70    2.42
  -4   2   0  145.43    2.98
  -4   2   0  154.20    2.92
   4  -2   1  484.16    9.52
  -4   2  -1  558.94   13.42
  -4   2  -1  486.28    9.84
   4  -2   2   10.37    0.56
  -4   2  -2    8.78    1.21
  -4   2  -2   10.91    0.96
   4  -2   3  183.34    2.39
  -4   2  -3  169.24    4.08
  -4   2  -3  187.46    2.59
   4  -2   4    0.45    0.20
  -4   2  -4    0.62    1.36
  -4   2  -5  292.45    7.66
  -4   2  -6   29.28    2.39
  -4   2  -7  129.28    6.50
  -4   2  -8  248.79    8.10
  -4   2  -9   14.85    2.68
  -4   2 -10   73.97    4.27
  -4   2 -11   23.82    3.31
  -4   2 -12   -0.26    2.83
   4  -1 -10    0.53    2.60
   4  -1  -9   28.20    3.11
   4  -1  -8   32.02    2.86
   4  -1  -7  466.16   16.90
   4  -1  -6   21.14    2.23
   4  -1  -5  869.65   26.68
   4  -1  -4  618.90   16.53
   4  -1  -3    6.37    1.28
  -4   1   3    7.26    0.33
   4  -1  -2  336.13    7.01
  -4   1   2  346.13    5.50
   4  -1  -1  805.33   20.02
  -4   1   1  798.50   18.83
   4  -1   0   23.44    0.97
  -4   1   0   20.51    1.36
   4  -1   1  440.95    8.15
  -4   1  -1  404.32    9.19
   4  -1   2  363.60    6.26
  -4   1  -2  343.97    7.09
   4  -1   3   10.86    0.45
   4  -1   3   11.26    0.41
  -4   1  -3   11.97    1.21
  -4   1  -4  377.09    8.83
  -4   1  -5   10.65    1.58
  -4   1  -6  166.76    4.81
  -4   1  -7    0.64    1.65
  -4   1  -8   57.09    3.11
  -4   1  -9   19.53    2.47
  -4   1 -10    2.03    2.25
  -4   1 -11   40.49    3.46
  -4   1 -12   27.53    3.44
   4   0 -10   21.30    3.03
   4   0 -10   19.79    3.76
   4   0  -9   81.64    4.31
   4   0  -9   89.65    4.96
   4   0  -8   53.42    3.35
   4   0  -7    0.00    1.94
   4   0  -6  379.43   10.30
   4   0  -5   54.23    2.34
   4   0  -4  368.36    8.51
   4   0  -3  139.36    4.15
   4   0  -2    2.45    0.95
  -4   0   2    2.00    0.28
   4   0  -1   66.23    1.61
  -4   0   1   66.41    1.09
   4   0   0  793.48   18.37
  -4   0   0  807.04   18.44
   4   0   1    7.74    0.59
   4   0   1    6.55    0.69
  -4   0  -1    6.83    0.79
   4   0   2 1846.78   69.77
   4   0   2 1975.33   65.15
   4   0   2 1859.15   63.18
  -4   0  -2 1616.57   56.01
   4   0   3  909.56   24.45
   4   0   3  864.87   18.10
   4   0   3  864.56   17.71
  -4   0  -3  808.82   21.35
   4   0   4 3069.11  156.17
  -4   0  -4 2871.74  144.43
   4   0   5  189.12    4.75
  -4   0  -5  194.88    6.10
   4   0   6   75.36    2.86
  -4   0  -6   72.42    2.67
  -4   0  -7   50.94    2.42
  -4   0  -8   20.17    2.15
  -4   0  -9    9.88    2.14
  -4   0 -10    8.43    2.26
  -4   0 -11   46.21    3.47
  -4   0 -12   12.81    2.80
   4   1 -10  151.85    8.92
   4   1 -10  160.11    7.04
   4   1  -9   61.74    3.79
   4   1  -9   60.06    3.97
   4   1  -8   95.44    4.18
   4   1  -8  113.75    6.84
   4   1  -7   22.95    2.28
   4   1  -7   26.85    2.69
   4   1  -6   47.01    2.47
   4   1  -6   45.84    2.85
   4   1  -5  127.95    4.81
   4   1  -5  127.53    4.12
   4   1  -4   33.44    1.81
   4   1  -4   35.42    2.03
   4   1  -3   13.51    1.27
   4   1  -3   10.25    1.45
   4   1  -2   41.65    0.62
   4   1  -2   45.48    1.52
   4   1  -1   30.31    1.00
   4   1  -1   28.22    1.23
   4   1   0 1002.66   25.03
   4   1   0  987.34   26.27
  -4  -1   0  855.07   19.19
   4   1   1  676.72   14.63
   4   1   1  629.57   13.52
  -4  -1  -1  571.83   12.45
   4   1   2  916.13   23.60
   4   1   2  901.56   20.56
  -4  -1  -2  851.02   21.17
   4   1   3 1778.24   64.83
   4   1   3 1793.98   55.03
  -4  -1  -3 2060.77   80.64
   4   1   4 3004.94  148.75
   4   1   4 2893.88  119.47
  -4  -1  -4 3079.91  166.30
  -4  -1  -4 3478.45  156.66
   4   1   5  439.44   10.69
   4   1   5  446.30    6.51
  -4  -1  -5  448.30   11.56
  -4  -1  -5  416.86    6.20
   4   1   6  182.46    4.70
   4   1   6  174.50    2.05
  -4  -1  -6  190.30    4.65
  -4  -1  -6  193.30    2.29
   4   1   7    0.53    1.52
  -4  -1  -7    3.27    1.50
  -4  -1  -7    1.00    0.22
   4   1   8    0.27    1.76
  -4  -1  -8    3.08    1.77
  -4  -1  -8    4.29    0.32
   4   1   9   25.81    2.50
  -4  -1  -9   23.62    2.18
  -4  -1  -9   23.04    0.78
   4   1  10    5.27    2.33
  -4  -1 -10    7.74    2.07
  -4  -1 -10    6.67    0.75
  -4  -1 -10    6.69    0.99
  -4  -1 -11   38.22    4.50
  -4  -1 -11   33.74    0.89
  -4  -1 -11   35.85    1.66
  -4  -1 -12   48.77    3.41
   4   2 -10   37.61    5.13
   4   2 -10   41.38    4.09
   4   2  -9  192.52    6.74
   4   2  -9  199.03    7.61
   4   2  -8    2.05    2.07
   4   2  -8    0.16    2.39
   4   2  -7  192.64    5.64
   4   2  -7  173.99    6.14
   4   2  -6  165.07    4.75
   4   2  -6  169.28    5.19
   4   2  -5  105.22    3.29
   4   2  -5  110.79    3.60
   4   2  -4  114.35    1.30
   4   2  -4  114.33    3.40
   4   2  -3  110.57    1.56
   4   2  -3  102.17    2.98
   4   2  -2   21.56    0.59
   4   2  -2   21.99    1.43
   4   2  -1  602.43   11.84
   4   2  -1  638.66   15.80
   4   2   0  156.98    3.01
   4   2   0  144.90    2.76
  -4  -2   0  156.49    3.05
   4   2   1  745.95   17.49
   4   2   1  809.17   18.09
  -4  -2  -1  649.95   14.12
   4   2   2  597.70   13.00
   4   2   2  585.75   11.35
  -4  -2  -2  621.48   12.79
  -4  -2  -2  557.20   12.41
   4   2   3  126.47    2.66
   4   2   3  124.20    1.68
  -4  -2  -3  127.15    2.60
  -4  -2  -3  138.97    2.14
   4   2   4   86.07    2.30
   4   2   4   83.44    1.18
  -4  -2  -4   87.38    2.18
  -4  -2  -4   89.02    1.38
   4   2   5  135.01    3.47
   4   2   5  136.45    1.83
  -4  -2  -5  130.03    3.17
  -4  -2  -5  147.12    2.05
   4   2   6  233.14    5.78
   4   2   6  233.25    3.86
  -4  -2  -6  226.95    5.32
  -4  -2  -6  250.84    3.62
   4   2   7  180.84    5.04
   4   2   7  186.89    3.38
  -4  -2  -7  178.15    4.47
  -4  -2  -7  174.70    2.84
   4   2   8   35.43    3.73
   4   2   8   38.64    1.01
  -4  -2  -8   41.76    2.17
  -4  -2  -8   37.98    0.90
   4   2   9  137.51    4.84
   4   2   9  135.84    2.52
  -4  -2  -9  152.55    4.49
  -4  -2  -9  139.58    2.33
   4   2  10  289.30    8.99
  -4  -2 -10  287.07   10.41
  -4  -2 -10  284.31    5.14
   4   2  11   15.91    4.37
  -4  -2 -11   10.06    2.41
  -4  -2 -11   15.40    1.44
   4   2  12   63.56    4.25
  -4  -2 -12   66.63    3.64
   4   3 -10   -0.01    3.84
   4   3 -10    3.47    4.27
   4   3  -9  146.80    5.47
   4   3  -9  150.77    6.38
   4   3  -8  175.50    2.58
   4   3  -8  176.52    5.89
   4   3  -8  186.28    6.58
   4   3  -7    0.23    0.42
   4   3  -7    2.39    1.84
   4   3  -7   -1.58    2.16
   4   3  -6  243.38    4.09
   4   3  -6  221.05    6.77
   4   3  -5   77.23    3.21
   4   3  -4  544.17   14.12
   4   3  -3  372.68    8.67
   4   3  -2 1304.33   41.38
  -4  -3   2 1291.63   41.94
   4   3  -1    0.73    0.96
  -4  -3   1   -0.41    1.02
   4   3   0 1281.77   35.85
   4   3   0 1261.47   37.24
  -4  -3   0 1268.44   38.82
   4   3   1   30.00    1.08
   4   3   1   30.76    1.05
  -4  -3  -1   30.07    1.16
   4   3   2  209.96    4.04
   4   3   2  227.75    3.69
  -4  -3  -2  187.86    3.39
   4   3   3   17.83    1.24
   4   3   3   21.64    1.08
  -4  -3  -3   16.49    0.81
   4   3   4  263.58    5.64
   4   3   4  250.62    3.96
  -4  -3  -4  279.09    5.21
   4   3   5   69.21    2.33
   4   3   5   70.15    1.34
  -4  -3  -5   68.34    1.34
   4   3   6   11.42    2.36
   4   3   6    9.49    0.69
  -4  -3  -6   10.53    1.12
   4   3   7  194.94    5.28
   4   3   7  185.85    3.33
  -4  -3  -7  188.12    3.61
   4   3   8  165.56    5.20
   4   3   8  168.23    3.27
  -4  -3  -8  177.69    3.19
   4   3   9   58.31    3.01
   4   3   9   49.26    1.56
  -4  -3  -9   56.12    1.48
   4   3  10   76.46    5.63
   4   3  10   76.74    2.13
  -4  -3 -10   77.91    1.96
   4   3  11  151.31    6.00
   4   3  11  153.11    3.78
  -4  -3 -11  164.37    4.48
   4   3  12   11.38    2.82
  -4  -3 -12   13.48    1.91
   4   4 -10   88.87    6.74
   4   4 -10   83.21    4.90
   4   4  -9    7.66    2.43
   4   4  -9    3.73    2.61
   4   4  -8   87.78    1.99
   4   4  -8   84.63    4.05
   4   4  -8   86.14    4.11
   4   4  -7  102.66    2.20
   4   4  -7   98.49    4.07
   4   4  -6    8.39    2.08
   4   4  -5  126.79    4.03
   4   4  -4  340.50   10.02
   4   4  -3   10.27    1.47
  -4  -4   3   10.25    1.65
   4   4  -2  890.30   24.36
  -4  -4   2  788.76   23.34
   4   4  -1  877.49   23.10
  -4  -4   1  928.87   26.16
   4   4   0    6.51    0.97
  -4  -4   0    9.06    1.18
   4   4   1 2454.18  102.45
  -4  -4  -1 2294.51   93.63
   4   4   2   16.77    1.12
   4   4   2   17.41    1.28
  -4  -4  -2   20.28    1.10
   4   4   3   60.12    1.85
   4   4   3   70.26    1.93
  -4  -4  -3   65.38    1.60
   4   4   4    1.15    1.18
   4   4   4    1.28    0.71
  -4  -4  -4    2.05    1.18
   4   4   5    2.62    1.44
   4   4   5    4.78    0.80
  -4  -4  -5    3.59    0.83
   4   4   6   27.04    1.94
   4   4   6   24.49    1.10
  -4  -4  -6   21.47    0.98
   4   4   7  252.09    6.79
   4   4   7  252.23    5.05
  -4  -4  -7  263.00    5.05
   4   4   8    0.14    2.77
   4   4   8    0.39    0.99
  -4  -4  -8    0.56    0.90
   4   4   9  175.84    7.71
   4   4   9  170.29    5.03
  -4  -4  -9  175.95    3.73
   4   4  10   26.06    2.80
   4   4  10   27.14    1.69
  -4  -4 -10   29.29    1.49
   4   4  11  159.69    6.36
   4   4  11  157.45    5.56
  -4  -4 -11  173.00    4.20
   4   4  12   26.57    3.23
   4   4  12   23.25    2.03
  -4  -4 -12   25.22    1.75
   4   5 -10    8.90    2.83
   4   5 -10    8.27    2.93
   4   5  -9    5.21    2.52
   4   5  -9    3.13    2.56
   4   5  -8    4.68    1.30
   4   5  -8    7.98    2.35
   4   5  -7    0.91    2.03
   4   5  -6  135.31    6.25
   4   5  -5   50.27    2.64
   4   5  -4  155.21    4.46
  -4  -5   4  148.05    4.74
   4   5  -3  598.50   15.35
  -4  -5   3  527.24   15.98
   4   5  -2   20.63    1.52
  -4  -5   2   20.29    1.82
   4   5  -1 1496.98   50.24
  -4  -5   1 1480.96   51.32
   4   5   0  236.87    4.92
  -4  -5   0  214.05    4.89
   4   5   1  251.75    4.88
  -4  -5  -1  248.94    6.38
   4   5   2  388.50    7.94
  -4  -5  -2  382.23    8.00
   4   5   3   92.51    2.50
   4   5   3   85.71    2.00
  -4  -5  -3   88.68    2.20
   4   5   4   36.65    1.79
   4   5   4   36.50    1.36
  -4  -5  -4   35.29    1.38
   4   5   5  181.25    6.01
   4   5   5  173.98    3.67
  -4  -5  -5  180.57    3.84
   4   5   6  343.56   10.36
   4   5   6  304.57    6.63
  -4  -5  -6  290.95    5.89
   4   5   7   21.24    3.10
   4   5   7   15.02    1.31
  -4  -5  -7   15.22    1.90
   4   5   8  117.85    4.33
   4   5   8  114.58    3.13
  -4  -5  -8  122.24    3.11
   4   5   9    2.77    2.14
   4   5   9    3.22    1.36
  -4  -5  -9    2.54    1.93
   4   5  10   52.54    3.50
   4   5  10   48.68    2.43
  -4  -5 -10   52.31    2.15
   4   5  11   -2.55    2.40
   4   5  11    1.10    1.57
  -4  -5 -11    0.20    1.42
   4   5  12  178.24    7.58
   4   5  12  175.88    7.42
  -4  -5 -12  196.04    5.54
   4   6  -9    4.22    2.50
   4   6  -8    7.78    2.40
   4   6  -7  110.85    4.46
   4   6  -6   19.58    2.30
   4   6  -5   46.33    4.02
  -4  -6   5   48.14    3.10
   4   6  -4   55.72    2.60
  -4  -6   4   50.29    2.84
   4   6  -3  184.15    6.09
  -4  -6   3  185.54    7.26
   4   6  -2  310.58    7.27
  -4  -6   2  271.67    6.99
   4   6  -1  172.42    4.20
  -4  -6   1  175.06    4.61
   4   6   0  523.40   12.17
  -4  -6   0  599.01   15.12
   4   6   1   48.74    2.61
  -4  -6  -1   50.56    2.07
   4   6   2  102.13    2.61
  -4  -6  -2  100.48    2.78
   4   6   3  681.13   16.84
  -4  -6  -3  689.06   17.62
   4   6   4   34.44    1.90
   4   6   4   30.52    1.55
  -4  -6  -4   33.27    1.70
   4   6   5   11.70    2.72
   4   6   5   13.29    1.39
  -4  -6  -5   14.15    1.47
   4   6   6  463.65   14.32
   4   6   6  424.65   12.32
  -4  -6  -6  369.09    8.37
   4   6   7   77.39    3.42
   4   6   7   82.41    2.71
  -4  -6  -7   72.59    2.30
   4   6   8  144.43    5.12
   4   6   8  131.24    3.84
  -4  -6  -8  143.58    3.89
   4   6   9  105.07    4.78
   4   6   9  111.66    3.76
  -4  -6  -9  116.07    3.51
   4   6  10    2.88    2.51
   4   6  10    6.43    1.87
  -4  -6 -10    4.98    2.55
   4   6  11   28.92    3.50
   4   6  11   31.90    2.63
  -4  -6 -11   35.89    3.44
   4   7  -8    2.31    2.38
   4   7  -7   20.39    2.61
   4   7  -6  281.64   10.67
  -4  -7   6  259.54    8.94
   4   7  -5   46.22    2.81
  -4  -7   5   46.37    3.16
   4   7  -4  369.38   12.25
  -4  -7   4  345.35   10.54
   4   7  -3    0.64    1.68
  -4  -7   3    1.52    2.05
   4   7  -2  109.46    3.22
  -4  -7   2  109.51    3.91
   4   7  -1   60.71    3.53
  -4  -7   1   59.23    2.87
   4   7   0   63.13    3.56
  -4  -7   0   66.70    2.80
   4   7   1   86.88    3.86
  -4  -7  -1   74.76    4.12
   4   7   2    7.21    1.43
  -4  -7  -2    7.57    2.57
   4   7   3   93.16    2.92
  -4  -7  -3   84.09    2.89
   4   7   4  430.07   10.45
  -4  -7  -4  404.25   10.11
   4   7   5  118.96    4.14
   4   7   5  135.86    3.75
  -4  -7  -5  122.44    3.71
   4   7   6  177.51    5.77
   4   7   6  190.37    5.19
  -4  -7  -6  160.61    5.63
   4   7   7  424.99   12.92
   4   7   7  413.82   11.60
  -4  -7  -7  404.97   10.40
   4   7   8    5.97    3.84
   4   7   8    8.05    1.85
  -4  -7  -8    9.69    2.82
   4   7   9   81.77    6.37
   4   7   9   77.88    5.06
  -4  -7  -9   85.03    3.36
   4   7  10   40.68    5.37
   4   7  10   38.93    2.93
  -4  -7 -10   41.91    2.73
   4   8  -7   72.79    3.98
   4   8  -6   87.01    4.06
  -4  -8   6   70.73    6.77
   4   8  -5  158.70    5.46
  -4  -8   5  133.00    7.84
   4   8  -4    0.56    1.74
  -4  -8   4    4.27    3.85
   4   8  -3  501.37   13.76
  -4  -8   3  549.06   20.31
   4   8  -2   63.24    2.87
  -4  -8   2   60.58    3.32
   4   8  -1   11.09    1.90
  -4  -8   1    9.95    2.17
   4   8   0   37.43    3.34
  -4  -8   0   31.90    2.62
   4   8   1    7.10    2.68
  -4  -8  -1    5.59    1.95
   4   8   2   60.85    3.99
  -4  -8  -2   59.25    4.29
   4   8   3    6.13    2.71
  -4  -8  -3    4.88    1.86
   4   8   4   10.65    1.91
  -4  -8  -4    9.21    1.91
   4   8   5  235.88    6.47
  -4  -8  -5  230.18    6.56
   4   8   6   81.10    3.94
   4   8   6   87.71    3.59
  -4  -8  -6   88.51    3.67
   4   8   7  125.56    5.10
   4   8   7  129.06    4.70
  -4  -8  -7  122.93    4.07
   4   8   8  257.15    9.31
   4   8   8  262.64    8.51
  -4  -8  -8  267.33    7.62
   4   8   9   14.86    3.13
   4   8   9   16.86    2.59
  -4  -8  -9   12.42    2.20
   4   9  -6    5.62    2.23
  -4  -9   6    0.77    2.88
   4   9  -5  200.11    6.71
  -4  -9   5  201.48    7.93
   4   9  -4  130.48    5.04
  -4  -9   4  137.47    6.12
   4   9  -3   10.57    3.43
  -4  -9   3    1.02    2.53
   4   9  -2   91.20    3.81
  -4  -9   2   88.52    4.41
   4   9  -1   68.23    3.34
  -4  -9   1   61.52    3.67
   4   9   0    2.02    3.08
  -4  -9   0   -0.80    2.29
   4   9   1   88.52    3.67
  -4  -9  -1   78.51    3.83
   4   9   2   60.49    3.18
  -4  -9  -2   63.12    3.57
   4   9   3   75.23    3.35
  -4  -9  -3   69.81    3.58
   4   9   4  289.16    8.81
  -4  -9  -4  259.69    8.03
   4   9   5    4.12    2.16
  -4  -9  -5    5.85    2.26
   4   9   6  105.33    5.09
   4   9   6  128.67    4.88
  -4  -9  -6  112.61    4.69
   4   9   7    4.03    2.58
   4   9   7    7.54    2.42
  -4  -9  -7   -0.99    2.34
   4   9   8   30.79    5.41
   4   9   8   32.81    3.18
  -4  -9  -8   32.58    2.81
   4  10  -4  145.78    5.83
  -4 -10   4  150.58    7.22
   4  10  -3   19.25    2.74
  -4 -10   3   22.30    3.53
   4  10  -2   29.45    2.95
  -4 -10   2   26.71    3.42
   4  10  -1   53.05    3.43
  -4 -10   1   48.67    3.92
   4  10   0  306.71   12.69
  -4 -10   0  266.23    9.39
   4  10   1    2.29    2.39
  -4 -10  -1    5.64    4.32
   4  10   2  237.51    7.97
  -4 -10  -2  243.14    8.38
   4  10   3  146.14    5.91
  -4 -10  -3  123.72    5.58
   4  10   4   53.26    3.54
  -4 -10  -4   46.17    5.67
   4  10   5  196.00    7.39
  -4 -10  -5  180.42    6.76
   4  10   6   -6.10    4.29
  -4 -10  -6    0.62    4.08
   4  11  -1    1.34    2.64
  -4 -11   1    1.27    3.07
   4  11   0   13.41    4.61
  -4 -11   0   14.81    5.23
   4  11   1   61.33    4.22
  -4 -11  -1   65.92    4.85
   4  11   2   26.89    3.68
  -4 -11  -2   25.38    3.71
   4  11   3  355.14   17.13
  -4 -11  -3  428.15   19.80
   5  -7  -2   46.38    4.39
  -5   7   2   46.15    3.58
   5  -7  -1   22.25    2.27
  -5   7   1   28.50    2.79
   5  -7   0   18.84    2.01
  -5   7   0   19.06    3.64
   5  -7   1    6.49    1.65
  -5   7  -1    5.52    1.95
   5  -7   2   53.23    2.37
  -5   7  -2   60.62    2.84
   5  -7   3    2.12    2.19
  -5   7  -3    1.78    1.54
  -5   7  -4   15.87    3.76
  -5   7  -4   15.49    1.68
   5  -6  -4  219.96   10.41
  -5   6   4  229.09    8.39
   5  -6  -3    3.83    1.99
  -5   6   3    0.28    2.44
   5  -6  -2  151.76    4.82
  -5   6   2  151.48    5.39
   5  -6  -1   51.40    2.58
  -5   6   1   58.58    3.10
   5  -6   0   13.09    1.60
  -5   6   0   10.97    1.96
   5  -6   1    6.00    1.37
  -5   6  -1    8.86    2.67
   5  -6   2    5.51    1.26
  -5   6  -2    7.95    1.57
   5  -6   3    2.51    1.60
  -5   6  -3   -0.76    2.62
  -5   6  -3    1.97    1.30
   5  -6   4    5.77    1.70
  -5   6  -4    9.37    2.92
  -5   6  -4    7.45    1.26
  -5   6  -5   -1.93    4.57
  -5   6  -6  206.31    9.11
  -5   6  -7    0.29    5.35
   5  -5  -6   85.49    4.50
  -5   5   6   84.14    5.13
   5  -5  -5    2.90    2.28
  -5   5   5   -0.15    2.66
   5  -5  -4  378.07   11.47
  -5   5   4  382.79   12.04
   5  -5  -3  300.47   10.87
  -5   5   3  313.14    9.31
   5  -5  -2   15.48    2.00
  -5   5   2   14.07    2.25
   5  -5  -1   54.74    3.38
  -5   5   1   50.10    2.62
   5  -5   0   52.21    2.10
  -5   5   0   55.18    2.44
   5  -5   1    5.94    1.90
  -5   5  -1    6.44    1.45
   5  -5   2   60.76    1.84
  -5   5  -2   69.55    3.66
  -5   5  -2   75.76    2.32
   5  -5   3   93.20    2.87
  -5   5  -3  103.07    4.60
  -5   5  -3  102.95    2.65
   5  -5   4    7.27    0.90
  -5   5  -4    1.35    4.13
  -5   5  -4    8.31    1.02
   5  -5   5  132.57    2.62
  -5   5  -5  146.11    6.29
  -5   5  -5  159.72    3.64
  -5   5  -6   33.92    3.55
  -5   5  -7   53.46    4.45
  -5   5  -8   -1.02    5.12
  -5   5  -9   33.35    4.66
   5  -4  -7   42.09    5.45
   5  -4  -6   63.57    5.76
   5  -4  -5  213.92    6.90
  -5   4   5  216.46    7.41
   5  -4  -4    9.44    2.13
  -5   4   4    8.51    1.18
  -5   4   4    8.21    2.29
   5  -4  -3  175.76    5.25
  -5   4   3  203.19    8.06
   5  -4  -2  367.11    9.57
  -5   4   2  379.54   10.06
   5  -4  -1  198.74    4.89
  -5   4   1  201.92    5.28
   5  -4   0  201.11    4.63
  -5   4   0  204.34    5.28
  -5   4   0  189.78    4.73
   5  -4   1  221.74    4.63
  -5   4  -1  231.79    6.52
  -5   4  -1  253.74    6.62
   5  -4   2    5.39    0.91
  -5   4  -2    5.48    1.91
  -5   4  -2    6.20    1.66
   5  -4   3  175.52    3.18
  -5   4  -3  212.43    8.10
  -5   4  -3  193.36    4.64
   5  -4   4  342.71    6.07
  -5   4  -4  417.19   12.60
  -5   4  -4  419.41    8.21
   5  -4   5    9.62    0.57
  -5   4  -5    8.19    3.79
  -5   4  -5   10.14    0.62
  -5   4  -6   98.61    4.90
  -5   4  -7    1.77    2.68
  -5   4  -8   16.78    3.44
  -5   4  -9    5.91    5.06
  -5   4 -10    3.01    3.35
   5  -3  -8    7.23    4.52
   5  -3  -7   63.60    4.08
   5  -3  -6   32.27    3.06
   5  -3  -5   48.81    3.04
  -5   3   5   43.71    1.13
   5  -3  -4   99.42    3.58
  -5   3   4  110.54    2.65
   5  -3  -3   25.28    3.03
  -5   3   3   20.71    1.07
  -5   3   3   22.35    2.09
   5  -3  -2    4.65    1.40
  -5   3   2    6.86    1.58
  -5   3   2    4.75    1.57
   5  -3  -1   43.66    1.83
  -5   3   1   52.41    2.61
  -5   3   1   41.54    2.04
   5  -3   0   -0.10    1.00
  -5   3   0    1.69    1.86
  -5   3   0    1.56    1.84
   5  -3   1  185.31    3.63
  -5   3  -1  194.47    4.69
  -5   3  -1  188.58    4.86
   5  -3   2  312.95    6.59
  -5   3  -2  275.34    7.08
  -5   3  -2  300.80    5.69
   5  -3   3  225.93    3.65
  -5   3  -3  236.02    6.38
  -5   3  -3  245.88    4.32
   5  -3   4  349.80    5.74
  -5   3  -4  440.51   12.62
   5  -3   5  144.63    1.78
  -5   3  -5  187.53    6.31
  -5   3  -6  115.00    4.74
  -5   3  -7  130.95    5.50
  -5   3  -8   -1.57    2.66
  -5   3  -9   36.33    3.89
  -5   3 -10    9.77    3.34
  -5   3 -11    5.26    3.36
   5  -2  -9   25.29    3.53
   5  -2  -8  333.52   11.79
   5  -2  -7   40.53    3.27
   5  -2  -6  225.75    7.25
   5  -2  -5  165.64    5.29
   5  -2  -4    0.72    1.64
  -5   2   4    1.35    0.56
   5  -2  -3   76.11    2.76
  -5   2   3   70.48    1.39
   5  -2  -2    4.16    1.33
  -5   2   2    0.96    1.16
   5  -2  -1    6.11    1.16
  -5   2   1    4.92    0.95
   5  -2   0   78.70    1.97
  -5   2   0   87.36    2.24
   5  -2   1    1.33    0.76
  -5   2  -1   -0.99    1.14
   5  -2   2  381.42    7.05
  -5   2  -2  402.46    9.61
   5  -2   3  526.20   10.35
  -5   2  -3  532.33   16.03
   5  -2   4   72.58    1.10
  -5   2  -4   82.49    3.21
  -5   2  -5  432.45   12.33
  -5   2  -6   -0.46    3.11
  -5   2  -7  173.28    6.15
  -5   2  -8  224.44   10.69
  -5   2  -9   25.01    3.29
  -5   2 -10    6.55    4.50
  -5   2 -11   53.24    4.55
   5  -1  -9   50.46    6.34
   5  -1  -8  103.77    5.02
   5  -1  -7  227.57    7.79
   5  -1  -6   27.71    4.12
   5  -1  -5  247.52    7.04
   5  -1  -4   54.56    2.60
   5  -1  -3   21.11    1.75
  -5   1   3   19.81    0.51
   5  -1  -2  230.68    5.29
  -5   1   2  236.45    4.34
   5  -1  -1  512.36   11.85
  -5   1   1  470.40   10.25
   5  -1   0    5.06    0.97
  -5   1   0   11.10    0.95
   5  -1   1  497.24   10.30
  -5   1  -1  459.19   10.23
   5  -1   2  120.25    2.03
  -5   1  -2  114.87    2.86
   5  -1   3  198.97    2.77
   5  -1   3  188.53    2.91
  -5   1  -3  209.03    4.94
   5  -1   4   10.81    0.24
   5  -1   4    8.42    0.41
  -5   1  -4   10.78    1.60
  -5   1  -5  313.71    8.36
  -5   1  -6   22.87    2.24
  -5   1  -7   34.31    2.81
  -5   1  -8   20.51    3.95
  -5   1  -9   46.18    3.47
  -5   1 -10   11.89    4.50
  -5   1 -11   25.89    3.61
  -5   1 -12   42.28    4.36
   5   0  -9   91.61    5.04
   5   0  -9   94.83    5.98
   5   0  -8    5.66    2.64
   5   0  -8    7.14    3.17
   5   0  -7  149.79    7.84
   5   0  -6   93.96    3.87
   5   0  -5    7.38    1.96
   5   0  -4  261.92    6.60
   5   0  -3  397.46    9.57
   5   0  -2   22.16    1.48
  -5   0   2   19.97    0.55
   5   0  -1  149.55    3.26
  -5   0   1  145.92    2.37
   5   0   0 1930.45   72.80
   5   0   0 1811.39   69.79
  -5   0   0 1829.49   65.47
   5   0   1   21.75    0.94
   5   0   1   24.45    1.67
  -5   0  -1   22.49    1.11
   5   0   2  646.29   13.36
   5   0   2  637.63   13.88
  -5   0  -2  611.18   14.68
   5   0   3   30.69    0.70
   5   0   3   30.63    0.98
  -5   0  -3   27.58    1.50
   5   0   4   65.96    0.73
   5   0   4   58.88    0.67
  -5   0  -4   61.80    2.26
  -5   0  -5   67.31    2.57
  -5   0  -6  368.29    9.97
  -5   0  -7   13.44    2.06
  -5   0  -8    2.74    2.09
  -5   0  -9    5.32    2.27
  -5   0 -10   62.82    3.81
  -5   0 -11   48.96    3.93
  -5   0 -12   74.65    4.70
   5   1 -10   35.71    4.05
   5   1 -10   38.87    4.32
   5   1  -9   22.44    3.22
   5   1  -9   15.62    3.50
   5   1  -8   51.92    3.70
   5   1  -8   51.76    3.95
   5   1  -7   20.29    2.52
   5   1  -7   16.59    4.26
   5   1  -6   69.07    3.24
   5   1  -6   69.99    3.87
   5   1  -5   78.47    3.18
   5   1  -5   83.75    3.58
   5   1  -4   27.05    3.01
   5   1  -4   30.14    2.35
   5   1  -3  127.64    3.50
   5   1  -3  137.21    3.83
   5   1  -2 1039.84   29.78
   5   1  -2  966.89   29.24
   5   1  -1   97.58    1.74
   5   1  -1   99.15    2.56
   5   1   0  697.74   15.77
   5   1   0  693.91   16.49
   5   1   0  718.35   17.60
  -5  -1   0  622.63   13.05
   5   1   1  674.64   15.61
   5   1   1  625.35   14.69
  -5  -1  -1  570.86   12.35
   5   1   2  150.61    3.27
   5   1   2  142.27    2.47
  -5  -1  -2  146.57    3.07
   5   1   3  506.73   11.78
   5   1   3  464.05    8.33
  -5  -1  -3  504.05   11.68
   5   1   4  110.82    2.98
   5   1   4   91.59    1.30
  -5  -1  -4  105.70    2.88
  -5  -1  -5  101.35    3.05
   5   1   6  229.67    6.09
  -5  -1  -6  204.77    5.54
   5   1   7   80.97    3.47
  -5  -1  -7   90.52    3.54
   5   1   8   13.79    3.75
  -5  -1  -8   13.57    2.15
   5   1   9   68.35    3.88
  -5  -1  -9   73.09    5.13
  -5  -1 -10    6.56    2.42
  -5  -1 -11    6.91    2.58
  -5  -1 -12    2.43    2.62
   5   2 -10   57.13    4.54
   5   2 -10   60.10    7.64
   5   2  -9   27.96    3.39
   5   2  -9   35.56    3.95
   5   2  -8    0.34    3.75
   5   2  -8    4.56    2.79
   5   2  -7   21.29    2.68
   5   2  -7   24.50    2.96
   5   2  -6   92.85    3.81
   5   2  -6   89.70    4.10
   5   2  -5    9.93    2.99
   5   2  -5   10.43    2.14
   5   2  -4   84.02    3.04
   5   2  -4   93.56    3.37
   5   2  -3   58.61    0.87
   5   2  -3   62.32    2.54
   5   2  -2  384.53    6.47
   5   2  -2  384.75   10.87
   5   2  -1  907.37   22.14
   5   2  -1  903.52   25.69
   5   2   0  147.45    2.73
   5   2   0  143.49    3.11
   5   2   1 1429.73   46.56
   5   2   1 1450.66   47.99
   5   2   2   29.02    2.03
   5   2   2   27.10    1.40
  -5  -2  -2   25.42    1.14
  -5  -2  -2   27.45    1.10
   5   2   3  189.26    4.18
   5   2   3  180.54    2.82
  -5  -2  -3  189.82    3.89
  -5  -2  -3  184.68    3.72
   5   2   4  223.14    5.24
   5   2   4  225.24    3.64
  -5  -2  -4  206.84    4.62
  -5  -2  -4  227.75    3.67
   5   2   5  173.16    5.99
   5   2   5  157.80    2.48
  -5  -2  -5  210.20    5.86
  -5  -2  -5  182.94    2.83
   5   2   6    3.52    1.61
   5   2   6    1.26    0.38
  -5  -2  -6    2.50    2.25
  -5  -2  -6    0.95    0.46
   5   2   7  252.21    9.53
   5   2   7  252.31    3.68
  -5  -2  -7  271.97    8.71
  -5  -2  -7  262.03    4.32
   5   2   8  100.45    4.07
   5   2   8   89.03    1.33
  -5  -2  -8   91.65    3.71
  -5  -2  -8  102.29    1.50
   5   2   9   45.47    4.66
  -5  -2  -9   49.41    2.87
  -5  -2  -9   43.91    0.86
   5   2  10  107.83    4.94
  -5  -2 -10  117.77    4.51
  -5  -2 -10  107.15    1.68
   5   2  11   13.28    3.10
  -5  -2 -11   12.28    3.92
   5   2  12   54.36    4.41
  -5  -2 -12   55.78    3.80
   5   3 -10   24.14    3.54
   5   3 -10   23.96    3.82
   5   3  -9   89.08    4.91
   5   3  -9  102.35    5.59
   5   3  -8  101.71    4.89
   5   3  -8  104.42    5.47
   5   3  -7   25.04    2.68
   5   3  -7   20.58    3.16
   5   3  -6    2.32    2.06
   5   3  -6    3.12    2.21
   5   3  -5  116.45    1.57
   5   3  -5  107.02    4.35
   5   3  -4  466.21    8.21
   5   3  -4  412.96   13.98
   5   3  -3  552.89   10.29
   5   3  -3  518.98   13.91
   5   3  -2   98.07    1.70
   5   3  -2   94.69    4.03
   5   3  -1  256.89    5.08
   5   3  -1  222.33    5.17
   5   3   0  194.60    3.69
   5   3   0  203.71    4.13
  -5  -3   0  187.05    4.18
   5   3   1  176.92    3.44
   5   3   1  164.57    3.21
  -5  -3  -1  150.96    3.25
   5   3   2  978.45   27.71
   5   3   2  981.36   26.93
  -5  -3  -2  986.81   28.92
   5   3   3   50.96    2.68
   5   3   3   50.35    1.13
  -5  -3  -3   58.24    2.06
   5   3   4   34.97    1.76
   5   3   4   28.60    0.85
  -5  -3  -4   30.51    1.05
   5   3   5  309.09    7.68
   5   3   5  288.98    4.87
  -5  -3  -5  320.08    5.79
   5   3   6  182.55    5.33
   5   3   6  178.17    2.90
  -5  -3  -6  200.33    5.14
  -5  -3  -6  210.15    4.21
   5   3   7  103.61    3.81
   5   3   7   89.96    1.71
  -5  -3  -7   97.06    3.29
  -5  -3  -7  101.23    2.36
   5   3   8  369.18   14.12
   5   3   8  364.48    7.82
  -5  -3  -8  391.31   11.03
  -5  -3  -8  426.21    8.69
   5   3   9   33.96    2.99
   5   3   9   28.58    1.14
  -5  -3  -9   33.70    1.08
   5   3  10  119.76    5.34
   5   3  10  114.52    2.47
  -5  -3 -10  119.57    2.43
   5   3  11   49.39    5.56
  -5  -3 -11   43.91    1.42
   5   3  12    4.48    2.86
   5   4  -9   22.71    3.39
   5   4  -9   26.19    3.54
   5   4  -8    2.20    2.60
   5   4  -8    5.58    4.06
   5   4  -7  168.29    3.08
   5   4  -7  173.93    8.58
   5   4  -6  216.78    7.11
   5   4  -5  361.12   10.53
   5   4  -4    1.74    1.79
   5   4  -3    3.17    1.65
   5   4  -2  778.75   21.64
  -5  -4   2  807.31   23.80
   5   4  -1  206.14    3.76
   5   4  -1  202.02    4.62
  -5  -4   1  182.17    4.45
   5   4   0  140.08    3.49
   5   4   0  132.63    3.06
  -5  -4   0  136.15    3.51
   5   4   1  101.63    2.35
   5   4   1  114.08    3.19
  -5  -4  -1  112.61    2.94
   5   4   2   32.55    1.48
   5   4   2   32.24    1.24
  -5  -4  -2   31.41    1.45
   5   4   3   16.72    1.48
   5   4   3   17.62    0.95
  -5  -4  -3   22.60    1.84
   5   4   4   15.05    1.56
   5   4   4   14.01    0.86
  -5  -4  -4   15.02    1.08
   5   4   5   26.26    2.00
   5   4   5   28.61    1.05
  -5  -4  -5   26.04    1.16
   5   4   6  115.88    3.98
   5   4   6  118.87    2.97
  -5  -4  -6  127.93    2.60
   5   4   7  406.65   13.88
   5   4   7  345.97    7.22
  -5  -4  -7  378.80    7.62
   5   4   8  227.03    7.23
   5   4   8  206.68    4.38
  -5  -4  -8  200.35    4.89
   5   4   9  195.50    6.90
   5   4   9  189.11    4.23
  -5  -4  -9  213.34    4.46
   5   4  10    2.96    2.51
   5   4  10    2.08    1.12
   5   4  11   73.63    6.61
   5   4  11   75.37    3.33
  -5  -4 -11   68.23    2.00
   5   4  12   11.72    3.22
   5   5  -9   -1.70    2.81
   5   5  -9    5.48    2.83
   5   5  -8    3.95    2.73
   5   5  -7   18.18    2.84
   5   5  -6  144.20    5.28
   5   5  -5   15.84    2.36
   5   5  -4 1242.41   44.44
   5   5  -3 1107.61   36.59
  -5  -5   3 1077.65   37.38
   5   5  -2   14.48    1.67
  -5  -5   2   14.73    1.91
   5   5  -1  372.82    8.69
  -5  -5   1  378.14    9.72
   5   5   0   97.10    2.62
  -5  -5   0  103.21    3.16
   5   5   1   40.62    1.61
   5   5   1   43.54    1.68
  -5  -5  -1   42.05    2.88
   5   5   2    6.62    1.23
   5   5   2    7.05    1.51
  -5  -5  -2    6.17    1.90
   5   5   3   52.14    2.09
   5   5   3   50.65    1.60
  -5  -5  -3   54.98    1.89
   5   5   4   21.66    1.84
   5   5   4   21.84    1.19
  -5  -5  -4   22.23    1.36
   5   5   5  284.25    7.61
   5   5   5  284.98    6.78
  -5  -5  -5  291.57    6.13
   5   5   6    1.55    2.93
   5   5   6    2.90    1.56
  -5  -5  -6    3.59    1.62
   5   5   7   51.32    3.07
   5   5   7   47.27    1.71
  -5  -5  -7   51.15    1.79
   5   5   8   14.72    2.50
   5   5   8   16.58    1.33
  -5  -5  -8   17.44    1.39
   5   5   9  141.94    5.78
   5   5   9  140.71    3.69
  -5  -5  -9  149.97    4.78
   5   5  10   47.93    3.84
   5   5  10   52.78    2.21
  -5  -5 -10   53.05    1.92
   5   5  11    8.32    4.43
   5   5  11    4.83    1.57
  -5  -5 -11    3.74    1.28
   5   6  -8    7.49    2.86
   5   6  -7   78.95    4.29
   5   6  -6   68.22    5.35
   5   6  -5  416.75   12.32
   5   6  -4   18.10    2.30
  -5  -6   4   19.18    2.77
   5   6  -3  271.79    7.29
  -5  -6   3  269.50    7.97
   5   6  -2   73.35    4.19
  -5  -6   2   85.60    3.63
   5   6  -1   39.41    2.09
  -5  -6   1   41.40    2.55
   5   6   0  199.47    4.87
  -5  -6   0  197.88    5.29
   5   6   1  108.51    2.73
  -5  -6  -1  118.76    3.61
   5   6   2   20.09    2.22
  -5  -6  -2   21.48    1.74
   5   6   3  432.36   11.08
   5   6   3  443.95   10.20
  -5  -6  -3  454.90   11.16
   5   6   4  275.05    7.10
   5   6   4  266.98    5.86
  -5  -6  -4  285.63    6.76
   5   6   5   89.26    3.38
   5   6   5   81.73    2.42
  -5  -6  -5   89.22    2.72
   5   6   6  227.36    6.66
   5   6   6  219.54    6.46
  -5  -6  -6  218.62    5.18
   5   6   7   12.28    2.45
   5   6   7   15.23    1.49
  -5  -6  -7   15.80    2.39
   5   6   8  118.86    5.02
   5   6   8  114.43    4.56
  -5  -6  -8  126.00    3.53
   5   6   9    1.32    2.33
   5   6   9   -0.43    1.41
  -5  -6  -9    1.92    2.29
   5   6  10    5.96    2.85
   5   6  10    5.45    2.62
  -5  -6 -10    6.12    1.46
   5   6  11   16.25    4.89
   5   6  11    9.14    2.03
  -5  -6 -11    8.38    1.62
   5   7  -8    0.69    2.61
   5   7  -7    7.53    2.65
   5   7  -6   81.41    4.14
   5   7  -5   40.74    3.12
  -5  -7   5   40.41    3.57
   5   7  -4   95.06    3.79
  -5  -7   4   96.49    4.46
   5   7  -3   24.83    2.45
  -5  -7   3   28.40    2.94
   5   7  -2  241.58    6.76
  -5  -7   2  234.55    7.38
   5   7  -1    2.55    1.52
  -5  -7   1    0.70    1.92
   5   7   0   57.07    3.41
  -5  -7   0   60.80    2.98
   5   7   1  163.38    5.82
  -5  -7  -1  176.60    5.12
   5   7   2  179.05    6.03
  -5  -7  -2  217.15    5.89
   5   7   3   20.86    1.74
  -5  -7  -3   18.58    1.92
   5   7   4 1463.68   57.94
   5   7   4 1518.02   56.20
  -5  -7  -4 1414.48   55.52
   5   7   5  166.05    5.54
   5   7   5  164.61    4.45
  -5  -7  -5  175.29    4.94
   5   7   6  105.45    4.26
   5   7   6  100.54    3.21
  -5  -7  -6   94.54    3.22
   5   7   7  147.33    5.69
   5   7   7  152.08    4.44
  -5  -7  -7  142.31    5.76
   5   7   8    5.41    2.49
   5   7   8    1.25    1.64
  -5  -7  -8    0.77    1.64
   5   7   9   21.71    3.23
   5   7   9   20.95    2.25
  -5  -7  -9   21.31    2.15
   5   7  10   15.74    3.25
   5   7  10   14.00    2.19
  -5  -7 -10   11.56    2.74
   5   8  -7    3.70    2.67
   5   8  -6  114.47    5.06
  -5  -8   6   98.38    5.79
   5   8  -5   42.89    3.17
  -5  -8   5   32.18    5.37
   5   8  -4    6.23    2.29
  -5  -8   4    5.59    4.34
  -5  -8   3   26.06    4.81
   5   8  -2    6.72    1.91
  -5  -8   2    1.51    3.85
   5   8  -1   26.70    2.37
  -5  -8   1   25.08    2.82
   5   8   0   72.38    3.03
  -5  -8   0   72.64    3.55
   5   8   1    8.54    2.86
  -5  -8  -1    6.45    2.09
   5   8   2  326.25   10.99
  -5  -8  -2  344.51    9.84
   5   8   3   59.11    4.08
  -5  -8  -3   59.98    2.94
   5   8   4   23.90    2.08
  -5  -8  -4   23.57    2.28
   5   8   5  230.08    7.41
   5   8   5  241.51    6.71
  -5  -8  -5  226.34    6.73
   5   8   6    4.85    2.35
   5   8   6    3.76    1.79
  -5  -8  -6    0.68    1.81
   5   8   7  180.06    7.32
   5   8   7  200.03    6.02
  -5  -8  -7  198.55    6.03
   5   8   8   53.05    4.26
   5   8   8   59.33    3.12
  -5  -8  -8   63.35    3.24
   5   8   9    2.83    4.40
   5   8   9    0.17    3.24
  -5  -8  -9    2.45    2.05
   5   9  -5   36.76    3.04
  -5  -9   5   33.85    4.03
   5   9  -4   55.64    3.35
  -5  -9   4   59.29    4.48
   5   9  -3    3.74    2.30
  -5  -9   3   -1.66    2.95
   5   9  -2   21.25    2.62
  -5  -9   2   24.99    3.29
   5   9  -1  101.42    4.14
  -5  -9   1  100.58    4.71
   5   9   0    6.58    2.03
  -5  -9   0   11.64    3.99
   5   9   1  119.29    6.21
  -5  -9  -1  123.37    5.04
   5   9   2   18.36    2.27
  -5  -9  -2   20.33    2.76
   5   9   3  155.25    5.21
  -5  -9  -3  143.46    5.28
   5   9   4    9.41    2.17
  -5  -9  -4    6.25    3.52
   5   9   5  238.01    8.75
   5   9   5  259.53    8.12
  -5  -9  -5  251.82    8.18
   5   9   6  133.67    8.19
   5   9   6  126.41    4.82
  -5  -9  -6  124.73    4.84
   5   9   7   -0.68    2.63
   5   9   7    3.77    2.24
  -5  -9  -7    1.03    2.19
   5   9   8   26.62    3.63
   5   9   8   25.63    4.38
  -5  -9  -8   29.34    4.44
   5  10  -4   15.05    3.00
  -5 -10   4   14.45    3.87
   5  10  -3   54.48    3.71
  -5 -10   3   59.61    4.96
   5  10  -2   16.93    2.83
  -5 -10   2   11.24    3.37
   5  10  -1   55.05    3.59
  -5 -10   1   53.01    4.25
   5  10   0  274.33    8.99
  -5 -10   0  277.04   13.45
   5  10   1   13.23    2.58
  -5 -10  -1   14.84    3.12
   5  10   2  194.85    7.01
  -5 -10  -2  177.83    7.07
   5  10   3    2.10    2.34
  -5 -10  -3    5.45    2.76
   5  10   4   95.87    4.66
  -5 -10  -4   96.50    4.83
   5  10   5    5.97    2.44
  -5 -10  -5    6.04    2.73
   5  10   6    5.49    3.04
   5  10   6   11.79    2.70
  -5 -10  -6    5.63    2.72
   5  11   1  132.71    6.35
  -5 -11  -1  135.68    6.98
   5  11   2   50.42    4.08
  -5 -11  -2   46.65    4.35
   6  -6  -1    3.88    1.90
  -6   6   1    3.79    2.27
  -6   6   1    0.42    3.48
   6  -6   0   16.05    1.88
  -6   6   0   15.88    2.83
  -6   6   0   21.58    2.41
   6  -6   1    7.99    2.42
  -6   6  -1   -0.25    4.07
  -6   6  -1    6.13    1.93
   6  -6   2   29.92    1.79
  -6   6  -2   31.05    3.29
  -6   6  -2   34.25    2.28
   6  -6   3   69.29    2.29
  -6   6  -3   67.15    4.66
  -6   6  -3   78.73    3.96
  -6   6  -4   64.47    4.71
   6  -5  -4   65.16    3.76
   6  -5  -3   24.67    3.93
  -6   5   3   24.93    1.93
  -6   5   3   27.62    3.07
   6  -5  -2    3.19    1.94
  -6   5   2    3.05    1.68
  -6   5   2    3.76    2.27
   6  -5  -1   20.43    3.14
  -6   5   1   19.46    2.11
  -6   5   1   22.34    2.36
   6  -5   0   44.96    2.21
  -6   5   0   46.15    2.80
  -6   5   0   51.52    2.68
   6  -5   1   22.58    1.65
  -6   5  -1   24.47    2.50
  -6   5  -1   20.31    1.96
   6  -5   2    5.78    1.84
  -6   5  -2    7.90    2.35
  -6   5  -2    8.06    1.54
   6  -5   3    7.94    1.08
  -6   5  -3    6.50    2.56
  -6   5  -3    8.04    1.36
   6  -5   4   18.14    1.50
  -6   5  -4   21.17    4.98
  -6   5  -5   11.48    3.20
  -6   5  -6  109.41    6.18
  -6   5  -7  178.62    8.87
   6  -4  -5  117.53    5.18
   6  -4  -4   13.60    2.40
   6  -4  -3  107.51    4.21
  -6   4   3  117.01    3.12
   6  -4  -2  291.94   10.17
  -6   4   2  249.37    7.68
   6  -4  -1    2.17    1.48
  -6   4   1    2.08    1.49
   6  -4   0   36.09    1.89
  -6   4   0   36.71    2.21
  -6   4   0   35.12    2.15
   6  -4   1  187.80    5.41
  -6   4  -1  208.54    5.80
  -6   4  -1  187.75    4.82
   6  -4   2    1.66    0.98
  -6   4  -2    2.13    3.09
   6  -4   3  114.34    2.39
  -6   4  -3  137.29    5.08
   6  -4   4    0.07    0.64
  -6   4  -4   -1.74    2.38
  -6   4  -5   15.82    2.86
  -6   4  -6   52.79    4.11
  -6   4  -7   14.92    3.41
  -6   4  -8   -1.06    3.13
   6  -3  -6    6.41    4.11
   6  -3  -5   97.93    6.46
   6  -3  -4   55.68    4.77
   6  -3  -3    8.57    1.99
  -6   3   3    9.32    1.59
   6  -3  -2   11.97    1.81
  -6   3   2   11.89    1.28
   6  -3  -1  778.25   23.00
  -6   3   1  790.23   24.09
   6  -3   0   -0.25    1.20
  -6   3   0    3.11    1.45
   6  -3   1  353.16    7.77
  -6   3  -1  382.84   10.16
   6  -3   2  270.31    5.41
  -6   3  -2  270.46    7.49
   6  -3   3   29.59    1.04
  -6   3  -3   28.89    3.79
   6  -3   4  200.48    3.23
  -6   3  -4  242.77    7.49
   6  -3   5    1.77    0.37
   6  -3   5    2.26    0.45
  -6   3  -5    5.24    2.32
  -6   3  -6   -1.82    3.75
  -6   3  -7   11.89    2.90
  -6   3  -8    9.30    3.15
  -6   3  -9   12.03    3.66
  -6   3 -10    6.94    3.59
   6  -2  -7    3.45    2.76
   6  -2  -6   10.71    2.68
   6  -2  -5    4.60    2.22
   6  -2  -4    2.45    1.85
  -6   2   4    0.65    0.40
   6  -2  -3    7.23    1.79
  -6   2   3    8.86    0.74
   6  -2  -2   42.97    2.24
  -6   2   2   41.02    1.98
   6  -2  -1  120.09    4.53
  -6   2   1  112.09    2.67
   6  -2   0  299.06    6.74
  -6   2   0  305.00    8.23
   6  -2   1    2.14    0.98
  -6   2  -1    2.79    2.13
   6  -2   2  690.11   16.34
  -6   2  -2  632.84   17.87
   6  -2   3  248.34    4.21
  -6   2  -3  248.87    8.71
   6  -2   4   91.71    1.33
   6  -2   4  100.79    2.03
  -6   2  -4  100.93    3.75
  -6   2  -5  164.23    5.56
  -6   2  -6   25.41    2.71
  -6   2  -7    2.13    2.39
  -6   2  -8   32.33    3.57
  -6   2  -9   56.80    6.88
  -6   2 -10   23.93    3.83
   6  -1  -8   12.07    3.30
   6  -1  -7   37.24    3.66
   6  -1  -6   11.10    2.57
   6  -1  -5   10.21    2.34
   6  -1  -4   15.20    3.36
   6  -1  -3    4.10    1.76
  -6   1   3    4.75    0.42
   6  -1  -2  247.79    6.31
  -6   1   2  244.59    4.84
   6  -1  -1  169.64    5.48
  -6   1   1  165.75    3.20
   6  -1   0  130.23    3.08
  -6   1   0  126.89    2.83
   6  -1   1  294.84    6.13
  -6   1  -1  308.55    6.99
   6  -1   2  134.89    2.56
   6  -1   2  132.95    2.91
  -6   1  -2  136.76    3.65
   6  -1   3  224.75    3.69
   6  -1   3  237.12    4.21
  -6   1  -3  249.17    6.39
   6  -1   4    0.83    0.33
   6  -1   4    1.32    0.42
  -6   1  -4    1.68    1.65
  -6   1  -5   57.59    2.99
  -6   1  -6  107.00    4.31
  -6   1  -7   47.12    3.31
  -6   1  -8   -1.65    2.45
  -6   1  -9  126.45    6.12
  -6   1 -10   36.51    3.96
  -6   1 -11   30.04    4.16
   6   0  -8    2.24    2.99
   6   0  -8    0.57    3.48
   6   0  -7   63.04    4.12
   6   0  -7   65.64    4.69
   6   0  -6   97.19    6.64
   6   0  -6  100.57    5.10
   6   0  -5  237.06    7.39
   6   0  -5  229.26    7.88
   6   0  -4  176.62    5.49
   6   0  -3  443.37   14.23
   6   0  -2   77.95    2.67
   6   0  -2   78.68    3.08
  -6   0   2   78.83    1.29
   6   0  -1  227.25    5.45
   6   0  -1  265.43    6.36
  -6   0   1  256.40    4.53
   6   0   0   47.33    1.69
   6   0   0   50.36    2.03
  -6   0   0   55.02    1.55
   6   0   1   10.24    1.58
   6   0   1    7.28    1.09
  -6   0  -1    8.24    1.12
   6   0   2   70.90    1.66
   6   0   2   73.92    2.43
  -6   0  -2   62.91    2.97
   6   0   3   54.75    1.18
   6   0   3   57.59    1.68
  -6   0  -3   63.04    2.27
   6   0   4  118.25    1.63
   6   0   4  118.07    1.64
  -6   0  -4  118.25    3.60
  -6   0  -5   12.62    1.86
  -6   0  -6  243.72    7.15
  -6   0  -7   15.95    2.51
  -6   0  -8   96.63    4.56
  -6   0  -9   46.82    5.55
  -6   0 -10  157.80    7.12
  -6   0 -11    3.29    3.19
   6   1  -9   13.69    5.39
   6   1  -9    9.19    5.79
   6   1  -8   50.71    4.16
   6   1  -8   45.77    4.34
   6   1  -7   30.76    5.20
   6   1  -7   28.94    3.42
   6   1  -6   36.38    3.08
   6   1  -6   34.37    3.29
   6   1  -5  118.30    4.33
   6   1  -5  114.45    4.71
   6   1  -4   84.95    3.43
   6   1  -4   76.02    3.51
   6   1  -3  404.46   10.18
   6   1  -3  373.91   10.43
   6   1  -2  831.44   26.46
   6   1  -2  826.04   24.76
   6   1  -1    2.09    1.28
   6   1  -1    3.56    2.19
   6   1   0  198.41    4.00
   6   1   0  188.16    4.20
   6   1   0  204.45    4.65
  -6  -1   0  190.34    3.48
   6   1   1   10.67    1.18
   6   1   1    9.80    1.04
   6   1   1   13.06    1.16
  -6  -1  -1    8.78    1.00
   6   1   2   52.14    1.89
   6   1   2   53.96    1.95
   6   1   2   51.79    1.43
  -6  -1  -2   53.04    2.53
   6   1   3    7.13    1.45
   6   1   3   10.82    0.72
   6   1   3    9.27    0.72
  -6  -1  -3    9.52    1.37
   6   1   4   -2.21    1.44
   6   1   4    0.31    0.47
   6   1   4    0.23    0.41
  -6  -1  -4    1.77    1.37
   6   1   5    1.71    1.70
   6   1   5    2.42    0.29
   6   1   5    1.82    0.23
  -6  -1  -5    2.31    1.62
   6   1   6  843.83   30.70
  -6  -1  -6  745.23   23.94
   6   1   7    9.93    2.46
  -6  -1  -7    3.50    2.01
   6   1   8   65.33    3.97
  -6  -1  -8   65.77    3.70
   6   1   9    5.99    2.85
  -6  -1  -9    8.40    2.58
  -6  -1 -10   49.46    3.86
  -6  -1 -11   26.92    3.54
  -6  -1 -12    6.77    3.08
   6   2  -9    1.57    5.01
   6   2  -9    2.83    5.48
   6   2  -8    0.10    2.68
   6   2  -8   -2.19    3.14
   6   2  -7    6.14    2.71
   6   2  -7   12.82    3.08
   6   2  -6   12.69    2.53
   6   2  -6   13.59    2.91
   6   2  -5   66.34    3.45
   6   2  -5   73.05    3.92
   6   2  -4  613.76   17.43
   6   2  -4  581.69   18.19
   6   2  -3   76.79    3.05
   6   2  -3   84.49    3.37
   6   2  -2  788.31   17.12
   6   2  -2  736.96   20.74
   6   2  -2  730.15   21.89
   6   2  -1  217.90    4.04
   6   2  -1  224.24    5.62
   6   2   0  297.94    5.97
   6   2   0  280.36    6.53
   6   2   1  604.86   14.21
   6   2   1  536.42   13.06
   6   2   2  191.41    4.48
   6   2   2  192.00    3.73
  -6  -2  -2  180.67    3.83
   6   2   3    2.01    1.33
   6   2   3    0.69    0.66
  -6  -2  -3   -0.31    1.10
   6   2   4  232.25    5.84
   6   2   4  201.82    3.16
  -6  -2  -4  222.50    5.43
   6   2   5  437.79   14.17
   6   2   5  402.74    7.26
  -6  -2  -5  439.95   11.39
   6   2   6  105.16    3.98
   6   2   6   90.51    1.23
  -6  -2  -6  120.44    5.45
   6   2   7   47.85    3.02
   6   2   7   41.76    0.76
  -6  -2  -7   50.67    4.13
   6   2   8    1.77    2.22
  -6  -2  -8    1.21    2.01
   6   2   9  103.97    4.87
  -6  -2  -9   99.77    4.53
   6   2  10    5.54    4.57
  -6  -2 -10    2.19    2.37
   6   2  11   95.23    5.79
  -6  -2 -11  104.10    7.59
  -6  -2 -12   16.33    3.14
   6   3  -9   20.95    5.57
   6   3  -9   20.01    6.15
   6   3  -8    7.37    2.93
   6   3  -8    5.65    3.30
   6   3  -7   14.95    2.86
   6   3  -7   13.11    3.30
   6   3  -6   80.67    5.88
   6   3  -6   75.35    4.54
   6   3  -5  123.91    4.78
   6   3  -5  124.06    5.28
   6   3  -4  107.71    1.48
   6   3  -4  118.02    5.98
   6   3  -3   62.32    1.26
   6   3  -3   58.48    2.93
   6   3  -2   57.26    1.87
   6   3  -2   54.16    2.57
   6   3  -1  863.61   22.01
   6   3  -1  853.75   25.09
   6   3   0  193.94    3.95
   6   3   0  196.15    4.55
   6   3   1   50.24    2.46
   6   3   1   50.19    1.75
   6   3   2  280.74    6.39
   6   3   2  273.94    6.37
  -6  -3  -2  280.65    6.16
   6   3   3  109.19    3.09
   6   3   3   91.76    2.63
  -6  -3  -3  105.38    2.47
   6   3   4   14.41    1.77
   6   3   4   13.75    0.80
  -6  -3  -4   14.97    1.06
   6   3   5  230.95    6.41
   6   3   5  221.52    4.22
  -6  -3  -5  243.17    5.96
  -6  -3  -5  224.72    5.30
   6   3   6   88.90    3.68
   6   3   6   85.24    1.58
  -6  -3  -6  103.54    3.51
  -6  -3  -6  104.79    2.75
   6   3   7  151.60    5.27
   6   3   7  132.62    2.23
  -6  -3  -7  148.92    4.84
  -6  -3  -7  149.43    2.73
   6   3   8  240.97    8.22
   6   3   8  235.76    4.03
  -6  -3  -8  255.06    7.72
  -6  -3  -8  249.60    4.42
   6   3   9   26.80    3.21
   6   3   9   25.66    0.87
  -6  -3  -9   32.06    2.84
  -6  -3  -9   31.19    1.36
   6   3  10   27.87    3.50
   6   3  11   -0.17    2.87
   6   3  12    4.08    5.33
   6   4  -8   33.37    3.73
   6   4  -8   36.81    5.95
   6   4  -7  211.10    7.89
   6   4  -7  205.13   11.04
   6   4  -6   39.42    3.49
   6   4  -5  165.68    2.96
   6   4  -5  155.65    5.89
   6   4  -4   92.51    2.29
   6   4  -4   90.27    4.00
   6   4  -3   97.56    2.49
   6   4  -3   97.50    3.64
   6   4  -2    3.68    1.31
   6   4  -2    5.08    1.65
   6   4  -1   50.19    2.27
   6   4  -1   48.75    2.18
   6   4   0   45.93    1.70
   6   4   0   46.23    2.73
  -6  -4   0   46.33    2.30
   6   4   1   17.08    1.40
   6   4   1   16.02    1.31
  -6  -4  -1   15.26    1.50
   6   4   2   21.17    1.58
   6   4   2   18.11    1.21
  -6  -4  -2   18.88    1.54
   6   4   3  592.92   15.33
   6   4   3  526.62   11.89
  -6  -4  -3  655.12   17.23
   6   4   4  216.13    5.61
   6   4   4  191.16    3.74
  -6  -4  -4  208.40    4.53
   6   4   5   42.70    2.59
   6   4   5   42.25    1.28
  -6  -4  -5   48.52    1.66
   6   4   6  491.53   14.71
   6   4   6  450.33   10.59
  -6  -4  -6  462.25   10.17
   6   4   7   42.87    3.28
   6   4   7   39.21    1.29
  -6  -4  -7   38.19    2.08
   6   4   8  139.05    5.71
   6   4   8  127.79    2.67
  -6  -4  -8  152.88    3.21
   6   4   9  201.21   10.57
   6   4   9  189.16    4.86
  -6  -4  -9  199.72    4.10
   6   4  10   -3.14    2.73
   6   4  10    0.81    1.45
  -6  -4 -10    0.18    0.93
   6   4  11    5.29    3.22
   6   5  -8   69.37    4.89
   6   5  -8   67.15    4.81
   6   5  -7   26.53    3.48
   6   5  -6  355.94    6.49
   6   5  -6  314.99   11.25
   6   5  -5   15.68    0.95
   6   5  -5   13.50    2.74
   6   5  -4  378.26    7.48
   6   5  -4  358.30   13.95
   6   5  -3   63.66    1.70
   6   5  -3   66.27    3.12
   6   5  -2   25.11    1.28
   6   5  -2   23.41    3.31
  -6  -5   2   18.27    2.41
   6   5  -1   43.06    2.35
   6   5  -1   40.75    2.19
  -6  -5   1   41.56    2.46
   6   5   0   26.17    1.44
   6   5   0   22.71    1.75
  -6  -5   0   24.20    2.05
   6   5   1    2.16    1.83
   6   5   1    0.34    1.18
  -6  -5  -1    1.39    2.39
   6   5   2   52.01    2.19
   6   5   2   55.31    2.75
  -6  -5  -2   55.88    3.43
   6   5   3   73.56    2.69
   6   5   3   65.84    1.96
  -6  -5  -3   71.48    3.45
   6   5   4  150.22    4.48
   6   5   4  133.21    3.01
  -6  -5  -4  144.04    3.63
   6   5   5  145.25    4.76
   6   5   5  147.41    3.97
  -6  -5  -5  150.71    3.71
   6   5   6  218.06    8.84
   6   5   6  199.06    4.16
  -6  -5  -6  229.20    5.23
   6   5   7  256.81    8.52
   6   5   7  240.48    5.28
  -6  -5  -7  259.47    5.81
   6   5   8    7.47    2.73
   6   5   8    7.84    1.15
  -6  -5  -8   10.78    1.28
   6   5   9   34.11    5.20
   6   5   9   31.78    1.63
  -6  -5  -9   33.81    1.67
   6   5  10   17.10    3.29
   6   5  10   15.62    1.48
  -6  -5 -10   16.72    1.48
   6   5  11    5.11    3.09
   6   5  11    2.58    1.37
  -6  -5 -11    2.81    2.08
   6   6  -8  137.98    6.81
   6   6  -7   12.40    3.19
   6   6  -6   61.50    4.18
   6   6  -5  342.53   14.39
   6   6  -4    1.73    2.19
   6   6  -3  107.00    4.13
  -6  -6   3   88.37    4.42
   6   6  -2   97.73    3.68
  -6  -6   2   97.13    4.03
   6   6  -1   10.97    1.83
  -6  -6   1   15.75    2.31
   6   6   0   73.68    2.45
   6   6   0   77.69    3.94
  -6  -6   0   74.58    3.36
   6   6   1  303.12    7.20
   6   6   1  292.15    8.96
  -6  -6  -1  257.53    6.95
   6   6   2    3.69    1.47
   6   6   2    1.36    1.30
  -6  -6  -2    4.03    2.60
   6   6   3  306.12    9.87
   6   6   3  306.97    7.15
  -6  -6  -3  317.50    8.08
   6   6   4   17.85    2.17
   6   6   4   17.28    1.41
  -6  -6  -4   15.56    1.67
   6   6   5  368.57   10.93
   6   6   5  353.80    8.32
  -6  -6  -5  375.21    9.42
   6   6   6    1.97    2.14
   6   6   6   -1.54    1.88
  -6  -6  -6   -0.17    1.33
   6   6   7   57.58    3.62
   6   6   7   57.36    2.09
  -6  -6  -7   62.64    2.43
   6   6   8   27.96    3.16
   6   6   8   24.22    1.67
  -6  -6  -8   23.49    1.78
   6   6   9    7.17    4.61
   6   6   9    6.95    2.26
  -6  -6  -9    9.81    1.59
   6   6  10    5.48    3.29
   6   6  10   11.02    1.70
  -6  -6 -10   15.14    2.57
   6   6  11   16.12    3.01
  -6  -6 -11   17.12    1.80
   6   7  -7   86.79    5.23
   6   7  -6   16.06    4.69
   6   7  -5   75.79    4.15
   6   7  -4   78.05    3.98
  -6  -7   4   72.91    4.67
   6   7  -3    1.63    2.10
  -6  -7   3    5.67    2.61
   6   7  -2  173.25    5.47
  -6  -7   2  175.08    6.51
   6   7  -1   78.98    3.30
  -6  -7   1   78.83    5.79
   6   7   0   32.68    2.00
  -6  -7   0   31.66    4.47
   6   7   1  307.64    7.99
  -6  -7  -1  295.28    8.53
   6   7   2  343.83    9.46
   6   7   2  333.94    8.61
  -6  -7  -2  329.41    9.47
   6   7   3   41.39    3.83
   6   7   3   38.44    2.10
  -6  -7  -3   42.38    2.56
   6   7   4  208.46    6.49
   6   7   4  207.84    5.39
  -6  -7  -4  226.92    6.33
   6   7   5  122.26    4.79
   6   7   5  131.95    4.94
  -6  -7  -5  116.11    5.39
   6   7   6  242.62   10.98
   6   7   6  223.55    5.98
  -6  -7  -6  242.41    6.63
   6   7   7    1.98    2.62
   6   7   7    1.80    1.44
  -6  -7  -7    1.76    1.63
   6   7   8   15.87    3.03
   6   7   8    9.90    1.72
  -6  -7  -8   14.41    1.88
   6   7   9    2.34    2.95
   6   7   9    3.55    1.65
  -6  -7  -9    3.14    2.66
   6   7  10    7.22    4.78
   6   7  10    2.62    2.75
  -6  -7 -10    0.47    1.71
   6   8  -6   74.46    4.52
   6   8  -5   -0.18    2.54
  -6  -8   5    4.98    3.34
   6   8  -4    5.80    3.93
  -6  -8   4   16.24    5.06
   6   8  -3   -1.24    2.31
  -6  -8   3   -1.62    2.76
   6   8  -2   20.94    4.12
  -6  -8   2   15.01    3.06
   6   8  -1  207.22    6.14
  -6  -8   1  222.49    8.28
   6   8   0  232.44    6.89
  -6  -8   0  226.49    7.71
   6   8   1   -1.07    1.80
  -6  -8  -1    2.61    2.25
   6   8   2  477.49   13.27
  -6  -8  -2  473.80   14.15
   6   8   3  102.66    4.18
   6   8   3  101.60    3.60
  -6  -8  -3  105.07    4.33
   6   8   4   40.18    4.57
   6   8   4   48.20    2.52
  -6  -8  -4   50.26    3.03
   6   8   5   47.63    3.43
   6   8   5   48.77    2.61
  -6  -8  -5   49.90    2.85
   6   8   6    6.73    2.59
   6   8   6    2.26    1.81
  -6  -8  -6    0.22    1.88
   6   8   7    6.01    4.36
   6   8   7    3.09    2.75
  -6  -8  -7    4.60    1.98
   6   8   8   27.43    3.82
   6   8   8   30.56    2.46
  -6  -8  -8   30.43    2.64
   6   8   9    9.57    3.46
   6   8   9   12.27    2.19
  -6  -8  -9   16.46    3.53
   6   9  -5    1.71    2.82
  -6  -9   5    4.84    3.66
   6   9  -4    0.65    2.37
  -6  -9   4    3.45    3.22
   6   9  -3    2.50    2.34
  -6  -9   3    3.27    3.32
   6   9  -2   53.40    5.35
  -6  -9   2   53.76    4.53
   6   9  -1   88.62    4.20
  -6  -9   1   84.25    7.25
   6   9   0   46.56    3.12
  -6  -9   0   50.44    3.93
   6   9   1  141.88    5.10
  -6  -9  -1  156.44    6.31
   6   9   2   56.69    4.68
  -6  -9  -2   65.19    3.87
   6   9   3  261.23   10.40
  -6  -9  -3  230.69   10.50
   6   9   4    4.90    2.55
   6   9   4    3.45    3.27
  -6  -9  -4   -0.69    2.32
   6   9   5  160.61    6.79
   6   9   5  167.56    7.74
  -6  -9  -5  167.23    6.08
   6   9   6   84.73    5.23
   6   9   6   93.03    5.81
  -6  -9  -6   95.41    4.44
   6   9   7   21.40    3.59
   6   9   7   23.00    2.65
  -6  -9  -7   22.96    2.78
   6  10  -2    6.69    2.78
  -6 -10   2   12.32    3.77
   6  10  -1   66.50    4.12
  -6 -10   1   63.91    5.08
   6  10   0   10.66    2.74
  -6 -10   0   19.66    5.70
   6  10   1   57.93    5.46
  -6 -10  -1   46.45    4.30
   6  10   2  133.71    5.48
  -6 -10  -2  124.76    6.09
   6  10   3   81.44    4.31
  -6 -10  -3   87.67    7.18
   6  10   4   67.89    4.49
   6  10   4   66.92    3.89
  -6 -10  -4   68.19    4.40
   6  10   5    4.55    3.15
   6  10   5   11.07    2.62
  -6 -10  -5    9.47    2.78
   7  -5   0    3.92    1.69
  -7   5   0    2.50    2.15
   7  -5   1    9.55    1.64
  -7   5  -1    7.70    2.55
   7  -5   2   30.99    2.61
  -7   5  -2   34.13    3.32
  -7   5  -3   18.35    4.91
  -7   5  -4  121.40    6.20
   7  -4  -3   27.32    2.76
   7  -4  -2  107.88    4.04
  -7   4   2  105.09    4.65
   7  -4  -1   51.56    2.70
  -7   4   1   58.41    2.83
   7  -4   0  160.16    4.57
  -7   4   0  147.84    4.85
   7  -4   1   17.05    2.36
  -7   4  -1   16.10    2.36
   7  -4   2   30.38    1.59
  -7   4  -2   32.24    2.86
   7  -4   3   25.83    1.86
  -7   4  -3   26.17    2.99
  -7   4  -4   24.20    3.21
  -7   4  -5   39.09    3.79
  -7   4  -6   13.56    3.39
  -7   4  -7   -0.81    3.28
   7  -3  -5   21.18    3.11
   7  -3  -4  112.62    4.83
   7  -3  -3   59.72    3.27
   7  -3  -2   81.52    3.44
  -7   3   2   76.57    2.46
  -7   3   1  306.73    7.66
   7  -3   0   59.09    2.43
  -7   3   0   64.66    2.71
   7  -3   1  215.24    5.07
  -7   3  -1  215.14    6.20
   7  -3   2   44.89    1.66
  -7   3  -2   42.74    4.09
   7  -3   3    9.05    0.93
  -7   3  -3    9.74    2.25
   7  -3   4    4.84    0.63
   7  -3   4    4.32    0.87
  -7   3  -4    8.00    2.44
  -7   3  -5   42.78    3.50
  -7   3  -6    5.20    2.84
  -7   3  -7    6.72    4.95
  -7   3  -8    2.22    3.23
   7  -2  -6   84.20    7.46
   7  -2  -5   16.14    2.93
   7  -2  -4   66.50    3.73
   7  -2  -3  273.28    8.14
   7  -2  -2   42.14    3.71
  -7   2   2   38.30    2.14
   7  -2  -1   40.61    2.26
  -7   2   1   35.19    2.45
   7  -2   0  146.76    3.96
  -7   2   0  139.08    3.81
   7  -2   1   24.92    1.53
  -7   2  -1   26.79    2.01
   7  -2   2  180.26    3.71
   7  -2   2  169.27    4.25
  -7   2  -2  169.11    6.74
   7  -2   3   17.98    1.42
   7  -2   3   21.77    1.23
  -7   2  -3   21.62    3.49
   7  -2   4    2.24    0.54
   7  -2   4    2.07    0.73
  -7   2  -4    3.20    2.06
  -7   2  -5   90.17    4.39
  -7   2  -6   36.75    3.37
  -7   2  -7    2.74    2.75
  -7   2  -8    9.72    3.06
  -7   2  -9    1.55    3.16
   7  -1  -6   13.47    3.11
   7  -1  -5   12.47    2.74
   7  -1  -4  108.89    4.52
   7  -1  -3   68.93    3.29
   7  -1  -2   67.86    2.99
  -7   1   2   65.79    1.55
   7  -1  -1   37.89    2.14
  -7   1   1   32.63    2.07
   7  -1   0  642.85   17.69
   7  -1   0  669.15   19.38
  -7   1   0  627.15   15.89
   7  -1   1  155.62    3.60
   7  -1   1  155.83    4.17
  -7   1  -1  160.74    4.14
   7  -1   2   43.14    2.12
   7  -1   2   45.43    1.75
  -7   1  -2   46.49    2.25
   7  -1   3  207.89    3.77
   7  -1   3  225.30    5.41
  -7   1  -3  230.87    6.36
   7  -1   4  125.67    1.87
   7  -1   4  105.44    1.93
  -7   1  -4  133.48    4.53
  -7   1  -5   10.29    2.15
  -7   1  -6   36.10    3.06
  -7   1  -7   42.89    3.62
  -7   1  -8    5.85    4.39
  -7   1  -9  146.67    7.14
  -7   1 -10   -0.73    3.26
   7   0  -7   -2.46    2.98
   7   0  -7   -0.59    5.15
   7   0  -6   81.29    4.77
   7   0  -6   80.15    5.21
   7   0  -5   29.78    3.09
   7   0  -5   30.90    3.58
   7   0  -4   23.06    2.76
   7   0  -4   22.65    3.01
   7   0  -3  139.45    4.74
   7   0  -3  133.78    5.21
   7   0  -2  185.04    5.29
   7   0  -2  162.65    7.56
   7   0  -1  127.94    3.71
   7   0  -1  114.30    3.87
  -7   0   1  109.21    2.21
   7   0   0   30.54    1.76
   7   0   0   26.85    1.85
  -7   0   0   24.12    1.33
   7   0   1   58.67    1.96
   7   0   1   61.07    2.24
  -7   0  -1   50.38    1.97
   7   0   2  123.78    2.77
   7   0   2  134.36    3.12
  -7   0  -2  122.01    4.63
   7   0   3   17.70    0.90
   7   0   3   16.35    1.49
  -7   0  -3   18.08    1.82
   7   0   4   77.67    1.76
   7   0   4   73.02    1.78
  -7   0  -4   84.94    3.33
   7   0   5   78.54    0.81
   7   0   5   76.32    0.86
  -7   0  -5  106.01    4.04
  -7   0  -6    3.57    2.17
  -7   0  -7  347.84   11.81
  -7   0  -8    6.34    4.39
  -7   0  -9    1.49    2.91
  -7   0 -10   47.05    4.70
   7   1  -7   45.53    4.31
   7   1  -7   50.71    6.79
   7   1  -6   21.11    3.21
   7   1  -6   16.18    3.32
   7   1  -5  187.49    6.50
   7   1  -5  178.35    6.94
   7   1  -4   26.09    2.53
   7   1  -4   21.55    2.79
   7   1  -3  159.62    4.96
   7   1  -3  160.14    7.36
   7   1  -2  122.10    3.84
   7   1  -2  108.97    4.12
   7   1  -1   17.98    1.74
   7   1  -1   20.31    1.98
   7   1   0   77.14    2.52
   7   1   0   82.59    2.82
  -7  -1   0   85.57    1.99
   7   1   1   60.95    1.96
   7   1   1   56.86    2.94
  -7  -1  -1   57.78    1.83
   7   1   2   27.40    1.29
   7   1   2   26.85    1.39
  -7  -1  -2   25.50    1.63
   7   1   3   17.68    1.89
   7   1   3   16.25    0.98
   7   1   3   12.35    1.43
  -7  -1  -3   15.34    1.60
   7   1   4    3.42    1.83
   7   1   4    3.22    0.64
   7   1   4    2.78    0.57
  -7  -1  -4    5.23    2.62
   7   1   5   86.71    1.28
   7   1   5   83.56    1.37
  -7  -1  -5   98.69    3.79
   7   1   6  124.94    5.03
  -7  -1  -6  119.47    4.62
   7   1   7   89.03    4.72
  -7  -1  -7   93.52    6.46
  -7  -1  -8  368.71   12.43
  -7  -1  -9    1.32    2.61
  -7  -1 -10   65.96    4.68
  -7  -1 -11   21.71    3.75
   7   2  -7  109.12    5.59
   7   2  -7  114.97    9.59
   7   2  -6   84.90    6.66
   7   2  -6   78.45    5.13
   7   2  -5  189.75    6.69
   7   2  -5  194.34   10.27
   7   2  -4  495.96   17.86
   7   2  -4  462.61   18.82
   7   2  -3   -2.19    1.91
   7   2  -3    1.44    2.11
   7   2  -2  169.48    5.19
   7   2  -2  206.02    6.01
   7   2  -1  108.34    2.46
   7   2  -1  109.38    3.42
   7   2  -1  110.06    4.92
   7   2   0    1.80    1.04
   7   2   0    3.17    1.34
   7   2   0    1.54    1.36
   7   2   1   46.80    2.80
   7   2   1   52.07    1.98
   7   2   2   53.00    2.13
   7   2   2   33.64    2.26
  -7  -2  -2   45.92    1.81
   7   2   3    3.31    1.58
   7   2   3    1.01    0.81
  -7  -2  -3    1.41    2.06
   7   2   4   63.20    2.93
   7   2   4   59.22    1.36
  -7  -2  -4   59.50    2.49
   7   2   5   13.64    3.52
   7   2   5   15.28    0.65
  -7  -2  -5   16.46    1.92
   7   2   6   93.39    3.97
   7   2   6   89.20    1.35
   7   2   6   82.74    1.45
  -7  -2  -6   85.99    3.55
   7   2   7   86.47    4.35
  -7  -2  -7   85.91    3.87
   7   2   8   29.30    3.22
  -7  -2  -8   32.85    3.10
   7   2   9   60.35    4.65
  -7  -2  -9   45.19    3.71
   7   2  10    4.32    3.30
  -7  -2 -10    2.26    2.78
  -7  -2 -11   17.49    5.22
   7   3  -7   35.24    3.96
   7   3  -7   35.07    6.48
   7   3  -6  159.88    6.71
   7   3  -6  162.29    9.85
   7   3  -5    8.69    2.59
   7   3  -5    6.74    2.76
   7   3  -4  114.92    4.72
   7   3  -4  117.96    4.91
   7   3  -3  106.48    1.86
   7   3  -3  101.75    4.06
   7   3  -3  111.41    4.31
   7   3  -2   10.91    1.42
   7   3  -2   12.07    3.14
   7   3  -1  302.23    6.35
   7   3  -1  302.75    8.10
   7   3   0  186.56    4.17
   7   3   0  176.37    4.73
   7   3   1   44.60    1.95
   7   3   1   45.10    1.93
   7   3   2  153.09    4.16
   7   3   2  150.46    3.51
   7   3   3  345.28    9.29
   7   3   3  346.02    7.23
   7   3   4   66.80    4.17
   7   3   4   49.37    1.31
   7   3   5   97.68    3.85
   7   3   5   82.24    2.16
  -7  -3  -5   84.38    3.14
   7   3   6   20.62    2.58
   7   3   6   18.74    1.13
  -7  -3  -6   20.85    2.25
  -7  -3  -6   21.96    1.06
   7   3   7   90.85    6.47
   7   3   7   82.12    1.47
  -7  -3  -7   92.61    3.94
  -7  -3  -7   92.07    1.89
   7   3   8    2.11    2.63
   7   3   8    1.97    0.46
  -7  -3  -8    5.09    2.19
   7   3   9   34.69    3.79
  -7  -3  -9   39.09    3.23
   7   3  10    5.43    3.18
  -7  -3 -10    9.06    2.87
   7   3  11    0.43    3.15
   7   4  -7  100.23    5.85
   7   4  -7  112.87    6.14
   7   4  -6    1.41    2.74
   7   4  -6   -0.15    2.82
   7   4  -5  117.70    5.55
   7   4  -4    1.20    0.65
   7   4  -4    4.74    2.36
   7   4  -3  342.25    6.75
   7   4  -3  338.39   10.34
   7   4  -2  105.02    2.42
   7   4  -2   99.85    3.85
   7   4  -1   13.03    1.23
   7   4  -1   11.23    2.88
   7   4   0  153.18    3.72
   7   4   0  156.37    4.30
   7   4   1  296.94    7.20
   7   4   1  306.70    7.25
   7   4   2    2.07    1.44
   7   4   2    2.99    1.78
  -7  -4  -2    2.51    1.50
   7   4   3  504.85   13.82
   7   4   3  470.20   11.38
  -7  -4  -3  468.38   11.79
   7   4   4  440.44   12.92
   7   4   4  426.20    9.59
  -7  -4  -4  477.97   11.63
   7   4   5  139.78    4.97
   7   4   5  133.51    2.77
  -7  -4  -5  142.46    3.53
   7   4   6  174.61    6.18
   7   4   6  176.92    4.12
  -7  -4  -6  194.16    5.39
   7   4   7    4.91    2.37
   7   4   7   -0.33    0.73
  -7  -4  -7    0.15    1.05
   7   4   8    6.28    2.69
   7   4   8    1.77    1.21
  -7  -4  -8    3.77    1.51
   7   4   9   35.95    3.83
  -7  -4  -9   33.47    1.38
   7   4  10    1.22    3.03
   7   4  11    4.91    3.53
   7   5  -7   13.94    3.62
   7   5  -7   17.20    3.56
   7   5  -6   26.54    3.60
   7   5  -5    4.72    2.62
   7   5  -4    3.26    0.95
   7   5  -4    4.68    2.47
   7   5  -3    0.51    1.02
   7   5  -3    1.76    2.10
   7   5  -2  219.00    4.92
   7   5  -2  217.87    6.61
   7   5  -1  133.33    3.42
   7   5  -1  126.47    4.14
   7   5   0   35.92    1.90
   7   5   0   32.91    2.10
  -7  -5   0   38.59    2.67
   7   5   1   64.49    2.47
   7   5   1   59.72    2.34
  -7  -5  -1   61.42    2.78
   7   5   2  285.12    7.52
   7   5   2  282.61    6.73
  -7  -5  -2  274.29    9.16
   7   5   3    0.66    1.67
   7   5   3    1.69    1.04
  -7  -5  -3   -1.63    1.52
   7   5   4  325.28   11.98
   7   5   4  316.58    7.20
  -7  -5  -4  395.32   10.39
   7   5   5   28.87    2.68
   7   5   5   25.55    2.02
  -7  -5  -5   32.40    1.83
   7   5   6  157.07    8.10
   7   5   6  140.16    4.06
  -7  -5  -6  148.23    3.86
   7   5   7  120.23    5.44
   7   5   7  104.40    3.42
  -7  -5  -7  123.16    3.36
   7   5   8    3.63    2.68
   7   5   8    4.07    1.60
  -7  -5  -8    2.06    1.96
   7   5   9    9.17    3.09
   7   5   9    7.22    1.19
  -7  -5  -9    7.21    1.32
   7   5  10   26.35    4.01
   7   6  -6   54.96    4.48
   7   6  -5   55.45    1.81
   7   6  -5   59.38    4.20
   7   6  -4   -1.44    1.09
   7   6  -4    4.91    2.35
   7   6  -3   72.09    2.23
   7   6  -3   70.94    3.70
   7   6  -2  224.27    5.25
   7   6  -2  225.06    9.07
  -7  -6   2  234.17    8.08
   7   6  -1  113.27    3.19
   7   6  -1  114.20    4.09
  -7  -6   1  117.28    4.99
   7   6   0   33.79    2.98
   7   6   0   28.03    2.18
  -7  -6   0   33.12    2.63
   7   6   1   79.04    2.93
   7   6   1   76.16    2.91
  -7  -6  -1   78.34    3.60
   7   6   2  123.25    3.87
   7   6   2  108.37    3.19
  -7  -6  -2  127.10    4.46
   7   6   3   70.40    3.32
   7   6   3   68.74    2.47
  -7  -6  -3   71.73    4.55
   7   6   4  185.94    6.10
   7   6   4  168.04    5.45
  -7  -6  -4  182.54    5.28
   7   6   5  264.17    8.33
   7   6   5  236.62    5.68
  -7  -6  -5  253.75    6.81
   7   6   6    8.56    2.52
   7   6   6    6.45    1.28
  -7  -6  -6    6.54    2.58
   7   6   7   57.82    4.04
   7   6   7   54.42    2.98
  -7  -6  -7   59.24    2.47
   7   6   8   10.10    3.17
   7   6   8    7.36    1.39
  -7  -6  -8    9.53    2.45
   7   6   9    6.49    3.21
   7   6   9    2.81    1.33
  -7  -6  -9    3.33    1.51
   7   6  10    5.56    3.56
   7   6  10    4.60    1.51
  -7  -6 -10    5.73    1.64
   7   7  -6    9.11    3.27
   7   7  -5    4.66    1.35
   7   7  -5    5.23    4.37
   7   7  -4  110.20    5.22
   7   7  -3   64.62    2.47
   7   7  -3   69.07    3.86
  -7  -7   3   58.74    4.40
   7   7  -2   15.14    1.71
   7   7  -2   16.67    2.50
  -7  -7   2   20.60    4.96
   7   7  -1  212.71    5.71
   7   7  -1  212.06    6.60
  -7  -7   1  204.70    7.42
   7   7   0    2.76    2.56
   7   7   0    4.64    1.97
  -7  -7   0    4.07    2.46
   7   7   1  104.59    3.68
   7   7   1   95.62    3.34
  -7  -7  -1  107.29    4.56
   7   7   2   15.46    2.11
   7   7   2   15.24    1.83
  -7  -7  -2   14.82    3.54
   7   7   3  111.99    4.32
   7   7   3  102.06    3.38
  -7  -7  -3  106.27    4.17
   7   7   4   27.22    2.74
   7   7   4   25.22    1.90
  -7  -7  -4   29.21    2.44
   7   7   5    0.47    2.28
   7   7   5    0.16    1.40
  -7  -7  -5   -0.47    2.70
   7   7   6  127.73    8.05
   7   7   6  116.68    3.58
  -7  -7  -6  119.66    4.16
   7   7   7    3.61    2.90
   7   7   7    1.75    2.26
  -7  -7  -7    2.47    1.76
   7   7   8    0.26    2.98
   7   7   8    0.26    1.47
  -7  -7  -8    1.81    1.76
   7   7   9   40.04    6.69
   7   7   9   37.46    3.39
  -7  -7  -9   37.59    3.68
   7   8  -5    5.18    2.95
   7   8  -4   26.96    3.32
   7   8  -3  114.00    7.42
  -7  -8   3  111.63    6.17
   7   8  -2   51.97    3.58
  -7  -8   2   40.94    3.91
   7   8  -1  167.85    7.55
  -7  -8   1  191.12    7.76
   7   8   0  238.92    6.94
   7   8   0  210.77    6.55
  -7  -8   0  227.22    8.59
   7   8   1   60.20    3.17
   7   8   1   61.99    3.19
  -7  -8  -1   58.71    3.91
   7   8   2  292.10    8.87
   7   8   2  281.66    8.29
  -7  -8  -2  278.20    9.12
   7   8   3   15.03    2.44
   7   8   3   11.79    1.97
  -7  -8  -3   14.33    2.57
   7   8   4   65.19    3.85
   7   8   4   61.49    2.92
  -7  -8  -4   64.71    5.26
   7   8   5    8.25    2.64
   7   8   5    8.49    1.80
  -7  -8  -5    6.73    2.22
   7   8   6  157.66    6.85
   7   8   6  144.37    6.39
  -7  -8  -6  158.00    7.37
   7   8   7    1.98    4.97
   7   8   7    6.61    1.81
  -7  -8  -7    5.09    2.13
   7   8   8   13.26    3.35
   7   8   8    7.03    1.97
  -7  -8  -8   11.17    3.55
   7   9  -3    7.36    4.07
  -7  -9   3   10.65    3.57
   7   9  -2  144.13    5.82
  -7  -9   2  170.45   11.17
   7   9  -1    6.42    2.60
  -7  -9   1    4.80    3.30
   7   9   0  274.50    9.16
  -7  -9   0  284.25   11.20
   7   9   1  126.22    5.09
   7   9   1  121.80    4.98
  -7  -9  -1  115.33    5.75
   7   9   2   28.73    2.97
   7   9   2   32.55    2.73
  -7  -9  -2   30.70    5.28
   7   9   3   98.93    7.02
   7   9   3  104.83    4.30
  -7  -9  -3  102.71    5.04
   7   9   4   19.74    3.02
   7   9   4   20.62    2.50
  -7  -9  -4   14.02    2.81
   7   9   5    1.22    2.75
   7   9   5    1.53    2.02
  -7  -9  -5   -1.35    2.39
   7   9   6    0.47    3.09
   7   9   6    2.55    2.03
  -7  -9  -6    3.57    2.41
   7   9   7    4.89    3.35
   7   9   7    1.92    2.05
  -7  -9  -7    3.18    2.46
   7  10  -1   80.59    4.65
  -7 -10   1   83.44    6.02
   7  10   0   14.97    2.83
  -7 -10   0    7.25    3.71
   7  10   1   85.52    4.51
  -7 -10  -1   78.77    5.35
   7  10   2   22.17    3.18
   7  10   2   18.22    2.87
  -7 -10  -2   23.11    3.61
   7  10   3   20.48    3.36
   7  10   3   22.36    4.65
  -7 -10  -3   26.81    3.79
   7  10   4   41.32    4.12
   7  10   4   37.36    5.07
  -7 -10  -4   45.64    4.06
   8  -3  -1   19.10    2.18
  -8   3   1   15.31    1.76
   8  -3   0   17.63    3.03
  -8   3   0   20.81    3.33
   8  -3   1  150.06    4.14
  -8   3  -1  136.88    4.86
   8  -3   2   32.53    1.74
   8  -3   2   33.98    2.31
  -8   3  -2   35.27    2.88
  -8   3  -3   24.96    2.90
  -8   3  -4   -3.22    2.67
  -8   3  -5   -0.25    2.77
  -8   3  -6   43.46    4.26
   8  -2  -3  193.59    6.66
   8  -2  -2   11.45    2.22
   8  -2  -1   78.60    3.27
  -8   2   1   77.64    3.60
   8  -2   0    1.54    1.55
   8  -2   0    2.01    2.01
  -8   2   0    0.02    2.26
   8  -2   1    5.19    1.46
   8  -2   1    7.54    1.90
  -8   2  -1    6.38    1.78
   8  -2   2    5.33    1.23
   8  -2   2    5.84    1.49
  -8   2  -2    4.20    1.90
   8  -2   3   13.58    1.09
   8  -2   3   13.32    1.44
  -8   2  -3   10.79    2.16
  -8   2  -4    3.30    2.24
  -8   2  -5   19.95    2.83
  -8   2  -6   -0.62    2.70
  -8   2  -7   35.75    3.84
   8  -1  -4   20.43    4.68
   8  -1  -4   19.44    3.59
   8  -1  -3  120.12    4.95
   8  -1  -3  128.89    5.97
   8  -1  -2  108.23    6.02
   8  -1  -2  109.12    4.87
   8  -1  -1   32.02    3.53
   8  -1  -1   36.28    4.37
  -8   1   1   36.23    1.60
   8  -1   0  186.96    5.09
   8  -1   0  180.84    5.48
  -8   1   0  178.00    4.54
   8  -1   1  125.69    3.55
   8  -1   1  129.10    5.24
  -8   1  -1  121.37    5.13
   8  -1   2    6.19    1.16
   8  -1   2    7.66    1.49
  -8   1  -2    6.37    1.80
   8  -1   3   43.44    1.45
   8  -1   3   42.47    2.40
  -8   1  -3   44.00    2.74
   8  -1   4   55.44    1.23
   8  -1   4   48.77    1.36
  -8   1  -4   56.45    3.31
  -8   1  -5   13.24    2.63
  -8   1  -6   40.18    3.47
  -8   1  -7    5.93    2.97
  -8   1  -8   30.56    3.83
   8   0  -5   23.89    3.26
   8   0  -5   17.27    3.62
   8   0  -4   86.36    4.46
   8   0  -4   77.26    4.70
   8   0  -3   19.60    2.48
   8   0  -3   12.27    2.82
   8   0  -2  294.80    8.85
   8   0  -2  298.34    9.41
   8   0  -1  127.70    4.19
   8   0  -1  120.53    6.17
  -8   0   1  119.36    2.60
   8   0   0    3.75    1.56
   8   0   0    2.77    1.81
  -8   0   0    1.98    1.13
   8   0   1   51.81    2.19
   8   0   1   53.09    2.45
  -8   0  -1   46.38    2.08
   8   0   2   69.67    2.14
   8   0   2   64.04    2.31
  -8   0  -2   70.97    2.83
   8   0   3   57.30    2.32
   8   0   3   56.73    1.84
  -8   0  -3   61.88    2.93
   8   0   4  151.92    2.80
   8   0   4  159.55    3.61
  -8   0  -4  171.13    5.64
  -8   0  -5  120.75    4.91
  -8   0  -6   25.73    3.05
  -8   0  -7   95.38    5.04
  -8   0  -8   11.25    3.08
  -8   0  -9    2.09    3.16
   8   1  -6   41.62    4.24
   8   1  -6   40.19    4.73
   8   1  -5   79.78    4.83
   8   1  -5   91.54    5.43
   8   1  -4   15.01    2.75
   8   1  -4   13.71    3.14
   8   1  -3    5.01    2.13
   8   1  -3    3.75    2.56
   8   1  -2   -0.26    1.86
   8   1  -2   -1.40    2.21
   8   1  -1   34.15    2.29
   8   1  -1   35.30    2.59
   8   1   0   24.91    1.86
   8   1   0   23.72    2.20
   8   1   1    1.21    1.28
   8   1   1    0.06    1.43
  -8  -1  -1   -3.58    1.85
   8   1   2   33.30    1.65
   8   1   2   34.81    1.72
  -8  -1  -2   30.09    1.88
   8   1   3   74.41    2.78
   8   1   3   72.89    2.01
  -8  -1  -3   70.48    2.94
   8   1   4    2.53    1.33
   8   1   4    2.25    0.74
  -8  -1  -4    2.18    1.82
   8   1   5  222.61    3.58
   8   1   5  182.20    3.31
  -8  -1  -5  240.02    7.63
  -8  -1  -6   62.82    3.63
  -8  -1  -7   25.61    3.12
  -8  -1  -8  328.12   12.48
  -8  -1  -9    2.75    2.99
  -8  -1 -10   -2.67    3.21
   8   2  -6   16.76    3.40
   8   2  -6   19.17    4.00
   8   2  -5   33.08    3.50
   8   2  -5   34.94    4.15
   8   2  -4   36.08    3.29
   8   2  -4   33.42    3.66
   8   2  -3    5.27    2.19
   8   2  -3    4.49    2.55
   8   2  -2   42.11    2.69
   8   2  -2   42.93    4.72
   8   2  -1   40.35    2.57
   8   2  -1   44.49    2.67
   8   2   0    2.01    1.55
   8   2   0    0.30    2.50
   8   2   1    5.98    1.56
   8   2   1    5.09    1.45
   8   2   1    6.50    2.32
   8   2   2    1.69    1.58
   8   2   2   -0.49    1.18
   8   2   2   -1.33    1.82
   8   2   3  150.73    6.28
   8   2   3  146.50    3.41
   8   2   3  136.89    3.19
  -8  -2  -3  152.06    4.28
   8   2   4  150.96    4.98
   8   2   4  147.75    3.14
   8   2   4  135.98    2.80
  -8  -2  -4  155.50    6.44
   8   2   5   49.36    3.12
   8   2   5   40.68    1.08
  -8  -2  -5   50.31    2.88
   8   2   6  204.50    3.17
   8   2   6  199.73    3.25
  -8  -2  -6  228.62    7.52
   8   2   7   33.91    3.70
  -8  -2  -7   40.15    3.19
   8   2   8   -0.40    2.97
  -8  -2  -8    1.86    2.54
   8   2   9   11.06    3.73
  -8  -2  -9   12.87    3.03
  -8  -2 -10    5.56    3.12
   8   3  -6   78.71    5.22
   8   3  -6   83.30    5.61
   8   3  -5    1.26    4.29
   8   3  -5    3.08    3.01
   8   3  -4  106.08    5.01
   8   3  -4  112.60    5.25
   8   3  -3  105.48    4.46
   8   3  -3  100.26    4.84
   8   3  -2   24.13    1.27
   8   3  -2   26.81    2.52
   8   3  -2   24.14    2.62
   8   3  -1   17.95    1.35
   8   3  -1   20.27    2.15
   8   3  -1   18.83    2.19
   8   3   0  448.87   11.22
   8   3   0  427.68   12.18
   8   3   1   10.29    1.63
   8   3   1   12.67    1.61
   8   3   2  201.40    5.61
   8   3   2  187.86    4.68
   8   3   3   68.18    3.10
   8   3   3   57.52    2.76
   8   3   4   82.24    3.64
   8   3   4   75.78    2.04
   8   3   5   26.12    2.85
   8   3   5   23.90    1.01
   8   3   6   21.78    2.85
   8   3   6   16.04    1.20
  -8  -3  -6   18.41    2.44
   8   3   7    6.19    2.78
  -8  -3  -7    5.76    2.38
   8   3   8   21.52    3.40
  -8  -3  -8   17.35    2.88
   8   3   9   35.56    4.11
  -8  -3  -9   36.17    3.58
   8   3  10   35.46    6.60
  -8  -3 -10   37.29    3.94
   8   4  -6  132.34    6.85
   8   4  -6  131.93    6.98
   8   4  -5   94.72    7.41
   8   4  -5   85.92    5.22
   8   4  -4    2.74    2.48
   8   4  -4   -1.80    2.68
   8   4  -3   34.39    1.35
   8   4  -3   37.56    4.87
   8   4  -2  141.58    3.36
   8   4  -2  144.10    5.25
   8   4  -1    8.50    1.36
   8   4  -1    9.60    3.25
   8   4   0   12.42    1.54
   8   4   0   12.61    1.94
   8   4   1  344.11    9.08
   8   4   1  328.47    8.89
   8   4   2    4.84    1.79
   8   4   2    4.33    1.39
   8   4   3  187.74    6.05
   8   4   3  201.71    5.82
   8   4   4   46.41    3.01
   8   4   4   41.11    1.52
   8   4   5  136.33    7.26
   8   4   5  122.36    2.82
   8   4   6   -2.48    2.37
   8   4   6   -0.53    1.29
  -8  -4  -6    1.39    1.20
   8   4   7    6.91    2.89
   8   4   7    8.29    0.86
  -8  -4  -7    9.83    1.22
   8   4   8    6.33    4.90
   8   4   9    5.24    3.39
   8   4  10    2.98    3.63
   8   5  -5    2.32    2.93
   8   5  -4   27.48    3.33
   8   5  -3   16.81    1.37
   8   5  -3   15.04    2.77
   8   5  -2   57.79    3.04
   8   5  -2   59.43    3.56
   8   5  -1  146.00    3.95
   8   5  -1  148.55    4.98
   8   5   0    0.43    1.44
   8   5   0   -2.01    2.75
   8   5   1  366.76    9.99
   8   5   1  376.01   10.04
   8   5   2  213.67    6.13
   8   5   2  195.80    6.81
  -8  -5  -2  211.17    6.52
   8   5   3   65.80    4.56
   8   5   3   49.22    1.96
  -8  -5  -3   57.24    2.82
   8   5   4  121.92    4.79
   8   5   4  109.17    2.97
  -8  -5  -4  111.81    3.58
   8   5   5   48.49    3.41
   8   5   5   42.79    1.71
  -8  -5  -5   49.58    3.34
   8   5   6    1.61    3.82
   8   5   6    1.57    1.04
  -8  -5  -6   -0.68    1.43
   8   5   7   18.25    3.03
   8   5   7   11.80    1.18
  -8  -5  -7   13.92    1.61
   8   5   8    6.58    4.81
   8   5   8    5.77    1.06
  -8  -5  -8    6.49    2.20
   8   5   9   -1.17    3.34
   8   6  -5    3.89    3.06
   8   6  -4   30.13    5.20
   8   6  -3   59.67    3.26
   8   6  -3   53.21    3.85
   8   6  -2   43.30    3.14
   8   6  -2   40.90    3.23
   8   6  -1   29.49    3.04
   8   6  -1   27.33    2.70
   8   6   0  224.39    7.94
   8   6   0  207.39    6.23
  -8  -6   0  221.65    7.80
   8   6   1    6.45    1.88
   8   6   1    5.89    2.84
  -8  -6  -1    3.05    2.31
   8   6   2  243.06    7.42
   8   6   2  235.09    8.46
  -8  -6  -2  218.24    7.02
   8   6   3   54.32    3.31
   8   6   3   56.39    2.37
  -8  -6  -3   53.91    3.03
   8   6   4   37.48    3.09
   8   6   4   40.15    2.00
  -8  -6  -4   38.83    2.65
   8   6   5   67.02    3.95
   8   6   5   61.21    3.22
  -8  -6  -5   59.21    2.94
   8   6   6   11.87    4.25
   8   6   6    9.70    1.42
  -8  -6  -6   14.25    1.98
   8   6   7    5.40    3.17
   8   6   7    8.35    1.35
  -8  -6  -7    9.93    1.82
   8   6   8   26.51    6.16
   8   6   8   21.03    1.60
  -8  -6  -8   25.42    2.06
   8   6   9   54.77    5.13
   8   6   9   47.89    3.07
  -8  -6  -9   56.80    2.60
   8   7  -4   18.90    1.69
   8   7  -4   14.01    3.29
   8   7  -3   71.29    2.80
   8   7  -3   71.24    4.34
   8   7  -2   75.57    3.01
   8   7  -2   79.75    6.28
   8   7  -1   51.51    2.60
   8   7  -1   48.66    3.24
  -8  -7   1   49.43    4.08
   8   7   0   96.35    3.70
   8   7   0   99.18    4.05
  -8  -7   0   91.52    4.64
   8   7   1   39.89    4.04
   8   7   1   29.35    3.47
  -8  -7  -1   30.67    3.02
   8   7   2   12.44    2.34
   8   7   2   12.86    2.81
  -8  -7  -2   14.93    2.69
   8   7   3   77.30    3.98
   8   7   3   68.57    4.21
  -8  -7  -3   74.61    5.51
   8   7   4    6.18    2.49
   8   7   4    3.90    1.56
  -8  -7  -4    3.47    2.16
   8   7   5    9.28    2.75
   8   7   5    9.54    1.63
  -8  -7  -5    9.63    2.14
   8   7   6   11.94    3.13
   8   7   6   14.35    2.65
  -8  -7  -6   14.78    2.23
   8   7   7  168.27    7.66
   8   7   7  153.70    4.63
  -8  -7  -7  173.19    5.59
   8   7   8   54.91    4.94
   8   7   8   49.59    3.57
  -8  -7  -8   51.32    2.96
   8   8  -3  166.74    5.14
   8   8  -3  158.93    7.01
   8   8  -2    5.16    1.87
   8   8  -2    0.97    2.68
  -8  -8   2    3.36    3.39
   8   8  -1   73.96    3.40
   8   8  -1   79.77    4.33
  -8  -8   1   76.68    4.82
   8   8   0   74.49    3.43
   8   8   0   67.29    3.53
  -8  -8   0   72.60    4.59
   8   8   1  101.54    4.32
   8   8   1   97.22    5.78
  -8  -8  -1   95.45    5.18
   8   8   2    6.49    2.40
   8   8   2    9.05    3.20
  -8  -8  -2    9.98    2.89
   8   8   3   -3.57    2.37
   8   8   3    4.15    2.81
  -8  -8  -3    0.49    2.50
   8   8   4    4.17    2.74
   8   8   4    7.67    2.85
  -8  -8  -4    3.16    2.34
   8   8   5    1.33    2.82
   8   8   5    1.15    1.79
  -8  -8  -5    4.80    2.32
   8   8   6    7.79    3.34
   8   8   6    7.51    1.85
  -8  -8  -6    6.50    2.38
   8   8   7    2.69    3.35
   8   8   7    4.12    1.88
  -8  -8  -7    4.89    2.38
   8   9  -1    5.70    3.46
   8   9  -1    7.97    2.54
  -8  -9   1   10.47    3.68
   8   9   0  121.30    4.95
   8   9   0  117.88    5.27
  -8  -9   0  139.63    7.10
   8   9   1   57.99    3.75
   8   9   1   56.75    5.46
  -8  -9  -1   52.61    7.04
   8   9   2   -2.10    2.44
   8   9   2   -2.66    2.19
  -8  -9  -2    2.51    3.04
   8   9   3    9.39    2.92
   8   9   3    7.63    2.26
  -8  -9  -3    9.80    2.97
   8   9   4   17.88    3.27
   8   9   4   14.79    2.40
  -8  -9  -4   20.93    3.23
   8   9   5   -0.90    3.05
   8   9   5    2.85    2.07
  -8  -9  -5    3.72    2.62
   9  -2   1   15.05    1.81
   9  -2   1   13.43    3.43
  -9   2  -1   11.07    3.29
   9  -2   2    1.25    1.28
   9  -2   2    0.25    1.76
  -9   2  -2   -0.35    2.06
  -9   2  -3    1.13    2.26
   9  -1  -1    6.55    2.08
   9  -1  -1    3.99    3.77
   9  -1   0    7.90    2.89
   9  -1   0    9.49    2.34
  -9   1   0    7.69    2.45
   9  -1   1   -0.89    1.49
   9  -1   1    0.10    2.98
  -9   1  -1    2.49    2.55
   9  -1   2    3.38    1.33
   9  -1   2    4.84    1.74
  -9   1  -2    6.82    2.02
  -9   1  -3   26.65    2.70
  -9   1  -4   15.07    4.07
  -9   1  -5   48.14    5.66
  -9   1  -6   31.38    5.61
   9   0  -2   10.77    3.88
   9   0  -2   13.68    2.91
   9   0  -1  101.45    5.92
   9   0  -1  103.15    4.72
   9   0   0    2.04    1.80
   9   0   0    0.92    2.09
  -9   0   0    3.05    1.29
   9   0   1   50.61    2.48
   9   0   1   46.68    4.15
  -9   0  -1   42.88    2.17
   9   0   2  165.74    5.67
   9   0   2  184.83    6.50
  -9   0  -2  155.44    4.82
   9   0   3   23.29    2.16
   9   0   3   22.86    1.56
  -9   0  -3   23.72    2.36
  -9   0  -4  135.32    6.94
  -9   0  -5   15.74    4.30
  -9   0  -6    7.08    2.84
  -9   0  -7    2.54    2.92
   9   1  -3   19.21    3.01
   9   1  -3   21.84    3.42
   9   1  -2    0.35    2.26
   9   1  -2    3.02    2.53
   9   1  -1   26.08    2.53
   9   1  -1   22.20    2.91
   9   1   0  142.08    4.69
   9   1   0  133.87    4.86
   9   1   1   25.78    2.09
   9   1   1   26.40    3.31
  -9  -1  -1   24.99    1.79
   9   1   2  154.80    4.26
   9   1   2  143.17    5.47
  -9  -1  -2  135.27    5.41
   9   1   3   69.21    2.28
   9   1   3   68.18    2.29
  -9  -1  -3   66.59    3.08
   9   1   4    8.18    1.04
   9   1   4    6.90    1.00
  -9  -1  -4    7.19    2.08
  -9  -1  -5   79.44    5.92
  -9  -1  -6    6.64    2.59
  -9  -1  -7    5.95    2.75
  -9  -1  -8    2.79    2.97
   9   2  -4    9.33    2.88
   9   2  -4    5.96    5.32
   9   2  -3    6.10    2.62
   9   2  -3    9.21    2.89
   9   2  -2   22.30    4.14
   9   2  -2   22.48    2.93
   9   2  -1   10.38    2.27
   9   2  -1   13.95    2.45
   9   2   0   19.46    2.25
   9   2   0   21.07    2.31
   9   2   1  166.55    4.84
   9   2   1  150.25    4.76
   9   2   2    1.04    1.44
   9   2   2    1.92    1.45
   9   2   3  199.76    6.26
   9   2   3  205.90    4.90
  -9  -2  -3  202.87    5.91
   9   2   4   29.66    1.51
   9   2   4   28.62    1.34
  -9  -2  -4   30.98    2.44
   9   2   5   41.93    3.61
  -9  -2  -5   32.98    2.75
   9   2   6   51.84    4.10
  -9  -2  -6   50.91    5.20
  -9  -2  -7    4.98    2.67
  -9  -2  -8    1.81    2.71
   9   3  -4    1.70    2.66
   9   3  -4   -2.43    4.54
   9   3  -3   35.76    4.95
   9   3  -3   26.75    3.41
   9   3  -2   56.80    3.52
   9   3  -2   51.82    3.70
   9   3  -1   15.94    2.44
   9   3  -1   20.09    3.92
   9   3   0   76.74    2.87
   9   3   0   68.37    4.75
   9   3   0   64.74    3.37
   9   3   1   64.21    3.97
   9   3   1   61.11    2.84
   9   3   1   53.85    2.77
   9   3   2  123.78    3.89
   9   3   2  119.16    3.60
   9   3   3   14.66    2.22
   9   3   3   11.65    1.59
   9   3   3   12.43    1.46
   9   3   4  135.55    5.27
   9   3   4  131.59    3.47
   9   3   4  123.42    3.16
   9   3   5   11.79    2.68
   9   3   5   14.73    1.91
   9   3   5   10.84    1.01
   9   3   6   50.99    4.01
   9   3   7    4.27    2.90
   9   3   8   32.51    6.25
   9   4  -4   37.28    4.00
   9   4  -4   44.89    6.18
   9   4  -3    9.73    2.89
   9   4  -3    7.42    2.92
   9   4  -2  119.70    5.36
   9   4  -2  120.93    5.38
   9   4  -1    1.76    2.14
   9   4  -1   -2.03    2.13
   9   4   0   -0.13    1.58
   9   4   0    2.86    1.96
   9   4   1  130.60    5.86
   9   4   1  121.31    4.20
   9   4   2   40.88    3.96
   9   4   2   36.92    2.20
   9   4   3   23.20    2.52
   9   4   3   21.67    2.52
   9   4   4   17.38    3.94
   9   4   4   12.68    1.22
   9   4   5   18.66    4.51
   9   4   5   13.92    1.23
   9   4   6   17.00    3.26
   9   4   6   17.99    1.09
   9   4   7   15.06    3.34
   9   4   8   16.04    3.69
   9   5  -4   36.90    6.23
   9   5  -3   53.79    4.17
   9   5  -2   44.30    2.12
   9   5  -2   40.20    3.59
   9   5  -1  218.99    6.01
   9   5  -1  222.86    7.55
   9   5   0   72.16    3.11
   9   5   0   80.39    5.32
   9   5   1  152.95    5.18
   9   5   1  161.05    5.20
   9   5   2   24.07    2.59
   9   5   2   27.41    2.08
   9   5   3    4.27    2.16
   9   5   3    0.99    2.29
   9   5   4    9.44    2.52
   9   5   4    7.00    1.37
   9   5   5   13.08    2.89
   9   5   5   15.18    2.10
   9   5   6    8.46    2.80
   9   5   6    2.57    1.12
   9   5   7   11.14    3.34
   9   5   8    5.25    3.40
   9   6  -3  100.24    5.37
   9   6  -2    3.69    1.69
   9   6  -2    6.61    2.65
   9   6  -1  265.30    9.71
   9   6  -1  264.03    9.01
   9   6   0  237.31    9.50
   9   6   0  271.41   10.69
   9   6   1    5.78    3.10
   9   6   1    3.90    2.03
   9   6   2   36.76    4.44
   9   6   2   36.80    2.54
   9   6   3   25.30    2.96
   9   6   3   22.80    1.85
  -9  -6  -3   24.82    2.74
   9   6   4    1.34    2.50
   9   6   4    0.29    2.21
  -9  -6  -4    0.27    2.00
   9   6   5    1.95    2.78
   9   6   5    4.55    1.41
  -9  -6  -5   -0.48    1.86
   9   6   6   17.98    5.27
   9   6   6   15.92    1.61
  -9  -6  -6   14.54    2.09
   9   6   7    4.03    3.18
   9   6   7    1.25    1.92
  -9  -6  -7    2.62    1.75
   9   7  -2  121.18    4.24
   9   7  -2  108.41    5.72
   9   7  -1    8.47    2.07
   9   7  -1   11.89    2.62
   9   7   0   35.81    2.79
   9   7   0   35.27    4.63
   9   7   1    6.32    2.26
   9   7   1    8.41    2.24
  -9  -7  -1    5.61    2.81
   9   7   2   52.57    3.47
   9   7   2   48.91    2.70
  -9  -7  -2   50.55    3.82
   9   7   3    4.97    2.55
   9   7   3    5.77    1.86
  -9  -7  -3    6.04    2.46
   9   7   4   35.69    3.48
   9   7   4   32.11    2.28
  -9  -7  -4   33.11    2.96
   9   7   5    0.05    2.70
   9   7   5    1.22    2.41
  -9  -7  -5    1.96    2.23
   9   7   6   93.60    5.80
   9   7   6   82.16    3.29
  -9  -7  -6   99.51    4.41
   9   8   0    2.11    2.22
   9   8   0   -2.83    3.38
  -9  -8   0    0.03    3.16
   9   8   1   22.20    2.97
   9   8   1   26.17    2.58
  -9  -8  -1   20.17    3.42
   9   8   2    9.90    2.73
   9   8   2   10.62    2.29
  -9  -8  -2    5.40    2.83
   9   8   3    2.39    2.78
   9   8   3    5.75    2.00
  -9  -8  -3    7.51    2.86
   9   8   4   38.18    3.89
   9   8   4   35.85    2.64
  -9  -8  -4   38.88    3.58
   9   8   5   63.59    4.87
   9   8   5   61.97    3.14
  -9  -8  -5   74.85    4.43
  10   1   1   14.61    2.13
  10   1   1   11.14    2.27
  10   1   2   37.06    3.38
  10   1   2   35.07    2.36
 -10  -1  -3    7.87    2.00
 -10  -1  -4    4.64    3.47
  10   2   0   93.14    4.25
  10   2   0  117.17    6.48
  10   2   1  111.53    4.21
  10   2   1  123.26    4.50
  10   2   2    4.24    2.68
  10   2   2    2.18    1.75
  10   2   3   43.73    2.30
  10   2   3   42.30    3.08
 -10  -2  -5    5.23    2.28
  10   3  -1  105.50    4.90
  10   3  -1  101.02    4.81
  10   3   0    3.83    2.22
  10   3   0    5.42    3.49
  10   3   1   17.15    2.29
  10   3   1   17.03    2.30
  10   3   2  132.91    6.05
  10   3   2  130.56    4.32
  10   3   3   67.88    4.05
  10   3   3   68.07    2.81
  10   3   3   77.87    3.72
  10   3   4   66.20    4.24
  10   3   4   59.38    2.21
  10   3   5   43.34    4.00
  10   3   6    1.34    3.08
  10   4  -1    5.09    2.60
  10   4  -1    7.55    2.58
  10   4   0   42.66    2.65
  10   4   0   43.36    3.30
  10   4   0   42.75    4.56
  10   4   1   37.25    2.93
  10   4   1   41.35    2.74
  10   4   2    0.69    2.07
  10   4   2   -1.23    1.90
  10   4   2    2.34    1.74
  10   4   3   31.05    3.01
  10   4   3   30.79    2.28
  10   4   3   27.31    3.07
  10   4   4    1.14    2.44
  10   4   4    0.75    1.56
  10   4   4    0.44    1.17
  10   4   5    9.22    2.93
  10   4   6   43.31    4.06
  10   5   0   16.68    2.21
  10   5   0   12.22    3.94
  10   5   1    6.74    3.35
  10   5   1    6.10    2.13
  10   5   2    8.34    3.82
  10   5   2   11.43    1.97
  10   5   3    2.99    2.51
  10   5   3    5.72    1.71
  10   5   4    1.41    2.68
  10   5   4    3.44    1.43
  10   5   5    1.04    4.38
  10   5   5    0.88    1.27
  10   6   1   -0.47    2.16
  10   6   1    0.89    2.06
  10   6   2   19.85    2.78
  10   6   2   14.85    2.31
  10   6   3   24.93    3.20
  10   6   3   25.13    2.05
  10   6   4    7.34    2.96
  10   6   4    8.62    2.66
   0   0   0    0.00    0.00
_computing_structure_solution     'SHELXT 2018/2 (Sheldrick, 2018)'
;
_shelx_hkl_checksum     8409
_shelx_res_file
;
TITL 250713_Mo
    shelxl.res
    created by SHELXL-2019/3 at 12:04:35 on 15-Aug-2025
CELL  0.71075 8.06339 8.61460 10.20866 86.49210 78.62240 70.33590
ZERR  2 0.00151 0.00169 0.00188 0.00610 0.00550 0.00500
LATT 1
SFAC C H N CL ZN
UNIT 26 18 6 4 2
L.S. 5
FMAP 2
PLAN 21
WPDB -2
HTAB
BOND $H
CONF
LIST 4
TEMP -100.0
ACTA
SIZE 0.230 0.110 0.070
WGHT    0.038700    0.134500
FVAR       0.65535
ZN1   5    0.527018    0.802096    0.187469    11.00000    0.02615    0.01684 =
         0.03053   -0.00346    0.00227   -0.00643
CL1   4    0.705773    0.893806    0.276557    11.00000    0.03831    0.02673 =
         0.03852   -0.00282   -0.00463   -0.01520
CL2   4    0.291817    0.996851    0.131245    11.00000    0.03405    0.02173 =
         0.04732   -0.00052   -0.00294   -0.00115
N1    3    0.123277    0.560403    0.598558    11.00000    0.03057    0.03194 =
         0.02850    0.00060    0.00530   -0.00729
N2    3    0.438440    0.627438    0.304697    11.00000    0.02073    0.01998 =
         0.02362   -0.00301   -0.00029   -0.00624
N3    3    0.660574    0.594819    0.070775    11.00000    0.02509    0.01810 =
         0.02466   -0.00099   -0.00074   -0.00574
C1    1    0.060906    0.711071    0.647466    11.00000    0.02694    0.03601 =
         0.02625   -0.00166    0.00389   -0.00413
AFIX  43
H1    2   -0.029364    0.732608    0.725885    11.00000   -1.20000
AFIX   0
C2    1    0.117316    0.842864    0.592819    11.00000    0.02522    0.02952 =
         0.03087   -0.00852   -0.00145   -0.00230
AFIX  43
H2    2    0.068503    0.948033    0.635055    11.00000   -1.20000
AFIX   0
C3    1    0.243712    0.817242    0.477772    11.00000    0.02753    0.02431 =
         0.03077   -0.00458   -0.00031   -0.00746
AFIX  43
H3    2    0.284141    0.903886    0.438031    11.00000   -1.20000
AFIX   0
C4    1    0.312226    0.657782    0.419925    11.00000    0.01879    0.02391 =
         0.02342   -0.00153   -0.00302   -0.00489
C5    1    0.249483    0.533251    0.483808    11.00000    0.02303    0.02579 =
         0.02316    0.00194   -0.00226   -0.00579
C6    1    0.323445    0.373785    0.427177    11.00000    0.03225    0.02265 =
         0.03014    0.00381   -0.00153   -0.01064
AFIX  43
H6    2    0.284985    0.286671    0.468330    11.00000   -1.20000
AFIX   0
C7    1    0.451060    0.344846    0.312519    11.00000    0.02925    0.01865 =
         0.02676   -0.00035   -0.00320   -0.00516
AFIX  43
H7    2    0.501827    0.237854    0.273490    11.00000   -1.20000
AFIX   0
C8    1    0.505877    0.476168    0.253355    11.00000    0.02112    0.01977 =
         0.02210   -0.00015   -0.00352   -0.00526
C9    1    0.641529    0.454012    0.126674    11.00000    0.02198    0.02052 =
         0.02192   -0.00114   -0.00309   -0.00604
C10   1    0.742460    0.301600    0.069843    11.00000    0.03215    0.01950 =
         0.02948   -0.00194   -0.00097   -0.00705
AFIX  43
H10   2    0.728308    0.203757    0.111003    11.00000   -1.20000
AFIX   0
C11   1    0.864995    0.293613   -0.048443    11.00000    0.02991    0.02357 =
         0.03175   -0.00729    0.00226   -0.00486
AFIX  43
H11   2    0.937152    0.189843   -0.088050    11.00000   -1.20000
AFIX   0
C12   1    0.881159    0.437070   -0.107882    11.00000    0.02723    0.03111 =
         0.02502   -0.00344    0.00240   -0.00811
AFIX  43
H12   2    0.961660    0.434432   -0.190011    11.00000   -1.20000
AFIX   0
C13   1    0.776728    0.585373   -0.044552    11.00000    0.02978    0.02467 =
         0.02706    0.00129    0.00048   -0.00939
AFIX  43
H13   2    0.788006    0.684666   -0.084677    11.00000   -1.20000
AFIX   0
HKLF 4
REM  250713_Mo
REM wR2 = 0.0690, GooF = S = 1.031, Restrained GooF = 1.031 for all data
REM R1 = 0.0259 for 2693 Fo > 4sig(Fo) and 0.0317 for all 2992 data
REM 172 parameters refined using 0 restraints
END
WGHT      0.0387      0.1345
REM Instructions for potential hydrogen bonds
EQIV $1 -x, -y+2, -z+1
HTAB C1 Cl2_$1
EQIV $2 -x+1, -y+2, -z+1
HTAB C2 Cl1_$2
EQIV $3 -x+1, -y+1, -z+1
HTAB C6 Cl1_$3
EQIV $4 x, y-1, z
HTAB C7 Cl1_$4
EQIV $5 x+1, y, z-1
HTAB C12 N1_$5
EQIV $6 -x+1, -y+2, -z
HTAB C13 Cl2_$6
REM Highest difference peak  0.431,  deepest hole -0.281,  1-sigma level  0.078
Q1    1   0.3763  0.6451  0.3682  11.00000  0.05    0.43
Q2    1   0.5794  0.4667  0.1854  11.00000  0.05    0.42
Q3    1   0.3893  0.3635  0.3705  11.00000  0.05    0.40
Q4    1   0.7178  0.5858  0.0077  11.00000  0.05    0.38
Q5    1   0.8583  0.5016 -0.0627  11.00000  0.05    0.37
Q6    1   0.4968  0.4079  0.2861  11.00000  0.05    0.36
Q7    1   0.4817  0.5583  0.2959  11.00000  0.05    0.35
Q8    1   0.3266  1.0093  0.2004  11.00000  0.05    0.34
Q9    1   0.8935  0.3753 -0.0767  11.00000  0.05    0.32
Q10   1   0.9225  0.4360 -0.1355  11.00000  0.05    0.32
Q11   1   0.2951  0.7223  0.4439  11.00000  0.05    0.32
Q12   1   0.1829  0.8273  0.5375  11.00000  0.05    0.31
Q13   1   0.2982  0.4586  0.4649  11.00000  0.05    0.31
Q14   1   0.6295  0.9072  0.3077  11.00000  0.05    0.29
Q15   1   0.4627  0.6922  0.2792  11.00000  0.05    0.29
Q16   1   0.2077  0.5455  0.5387  11.00000  0.05    0.29
Q17   1   0.2704  0.5957  0.4506  11.00000  0.05    0.28
Q18   1   0.2415  1.0365  0.1268  11.00000  0.05    0.28
Q19   1   0.5820  0.6929  0.1076  11.00000  0.05    0.26
Q20   1   0.4200  0.8389  0.2590  11.00000  0.05    0.26
Q21   1   0.6544  0.8357  0.2655  11.00000  0.05    0.26
;
_shelx_res_checksum     90258
