# Supplementary material for: Di­chlorido­[2-(pyridin-2-yl-κN)-1,5-naphthyridine-κN1]zinc(II)
Source: IUCrdata. 2025 Sep 5;10(Pt 9):x250764. doi: 10.1107/S2414314625007643 (PMC12498035; doi:10.1107/S2414314625007643)
Supplement: Supplementary file 2 [file x-10-x250764-Isup2.hkl]

data_I                                                                          
_shelx_title ' 250713_Mo'                                                       
_shelx_refln_list_code          4                                               
_shelx_F_calc_maximum      146.80                                               
_exptl_crystal_F_000       344.00                                               
_reflns_d_resolution_high  0.7705                                               
                                                                                
loop_                                                                           
 _space_group_symop_operation_xyz                                               
 'x, y, z'                                                                      
 '-x, -y, -z'                                                                   
                                                                                
_cell_length_a     8.0634                                                       
_cell_length_b     8.6146                                                       
_cell_length_c    10.2087                                                       
_cell_angle_alpha  86.492                                                       
_cell_angle_beta   78.622                                                       
_cell_angle_gamma  70.336                                                       
                                                                                
_shelx_F_squared_multiplier     1.000                                           
                                                                                
loop_                                                                           
 _refln_index_h                                                                 
 _refln_index_k                                                                 
 _refln_index_l                                                                 
 _refln_F_squared_calc                                                          
 _refln_F_squared_meas                                                          
 _refln_F_squared_sigma                                                         
 _refln_observed_status                                                         
   1   0   0       6679.70       6663.24       365.84 o                         
   2   0   0        348.92        371.15        11.51 o                         
   3   0   0        157.65        153.89         4.98 o                         
   4   0   0       1914.08       1863.39        30.30 o                         
   5   0   0       4337.03       4319.91        92.96 o                         
   6   0   0        129.76        119.80         4.82 o                         
   7   0   0         59.17         62.45         3.54 o                         
   8   0   0          4.83          6.37         1.90 o                         
   9   0   0          3.90          5.07         2.18 o                         
  -9   1   0         19.11         19.82         3.40 o                         
  -8   1   0        433.85        423.16         6.71 o                         
  -7   1   0       1475.20       1499.70        23.73 o                         
  -6   1   0        287.08        299.06         4.85 o                         
  -5   1   0          7.27         21.57         7.03 o                         
  -4   1   0         54.44         52.48         3.41 o                         
  -3   1   0        329.50        326.17         6.84 o                         
  -2   1   0       4285.43       4910.50       122.05 o                         
  -1   1   0        344.14        324.65         9.21 o                         
   0   1   0        644.06        588.33        10.69 o                         
   1   1   0         19.41         13.87         0.87 o                         
   2   1   0       1311.22       1284.57        54.24 o                         
   3   1   0        191.41        206.82         5.14 o                         
   4   1   0       2300.15       2175.99       109.97 o                         
   5   1   0       1674.01       1576.00        44.91 o                         
   6   1   0        462.80        453.33         8.19 o                         
   7   1   0        191.10        192.21         4.65 o                         
   8   1   0         49.17         56.88         3.31 o                         
   9   1   0        323.43        321.88         9.56 o                         
  -8   2   0          1.33          2.94         2.51 o                         
  -7   2   0        357.18        332.67         8.94 o                         
  -6   2   0        726.58        701.95        12.14 o                         
  -5   2   0        199.89        192.56        10.08 o                         
  -4   2   0        324.05        328.38        17.50 o                         
  -3   2   0       2693.46       2636.46        50.82 o                         
  -2   2   0       4391.11       4628.93       114.11 o                         
  -1   2   0       1876.49       1945.88        28.28 o                         
   0   2   0         26.59         18.82         0.66 o                         
   1   2   0         60.50         71.96         8.63 o                         
   2   2   0       2595.31       2665.88        47.05 o                         
   3   2   0       1016.24       1039.56        50.76 o                         
   4   2   0        327.14        355.09         8.82 o                         
   5   2   0        341.30        339.37         4.78 o                         
   6   2   0        673.05        675.70        20.47 o                         
   7   2   0          3.05          4.98         1.64 o                         
   8   2   0          3.88          3.16         3.07 o                         
   9   2   0         40.53         47.21         3.75 o                         
  10   2   0        227.68        236.51        27.98 o                         
  -8   3   0         48.69         44.71         5.22 o                         
  -7   3   0        149.00        143.65         6.48 o                         
  -6   3   0          1.59          2.96         3.91 o                         
  -5   3   0          0.08          1.85         1.85 o                         
  -4   3   0         75.07         83.14        10.59 o                         
  -3   3   0        160.89        154.22         4.98 o                         
  -2   3   0       2048.70       2062.95       101.16 o                         
  -1   3   0       1698.84       1642.81        28.98 o                         
   0   3   0        360.09        345.35        15.50 o                         
   1   3   0         10.67          6.83         0.86 o                         
   2   3   0       1250.22       1217.53        28.73 o                         
   3   3   0       8447.09       9682.82       388.33 o                         
   4   3   0       2869.43       2959.31        50.07 o                         
   5   3   0        475.01        454.87         9.56 o                         
   6   3   0        451.16        453.79         6.95 o                         
   7   3   0        445.27        424.33        11.86 o                         
   8   3   0        995.90       1023.09        24.67 o                         
   9   3   0        172.92        166.58         8.33 o                         
  10   3   0         14.01         10.36         4.36 o                         
  -7   4   0        361.96        359.99        14.34 o                         
  -6   4   0         74.21         83.78         2.78 o                         
  -5   4   0        454.54        461.57         9.57 o                         
  -4   4   0        675.26        664.05        10.02 o                         
  -3   4   0        426.08        411.89        12.71 o                         
  -2   4   0        540.21        551.32        22.69 o                         
  -1   4   0         12.42         21.03         1.52 o                         
   0   4   0          0.52          2.26         1.26 o                         
   1   4   0          9.98          6.96         1.15 o                         
   2   4   0         14.84         28.55         5.47 o                         
   3   4   0         11.40         20.42         3.32 o                         
   4   4   0         25.43         18.04         2.97 o                         
   5   4   0        314.48        316.71         4.48 o                         
   6   4   0        102.75        107.35         2.85 o                         
   7   4   0        341.35        359.88         6.55 o                         
   8   4   0         24.31         29.09         2.81 o                         
   9   4   0          2.95          2.80         3.48 o                         
  10   4   0        101.03         99.90         4.38 o                         
  -7   5   0          7.63          7.67         3.09 o                         
  -6   5   0        109.50        110.34         4.28 o                         
  -5   5   0        116.81        124.60         3.71 o                         
  -4   5   0        157.54        160.44         4.81 o                         
  -3   5   0        476.24        482.55        17.21 o                         
  -2   5   0        506.85        493.10        14.79 o                         
  -1   5   0       2192.05       2130.60       203.21 o                         
   0   5   0       1672.79       1640.25        49.71 o                         
   1   5   0        990.29        996.74        13.83 o                         
   2   5   0        905.76        872.75        44.97 o                         
   3   5   0        464.25        416.94         5.86 o                         
   4   5   0        565.49        526.14        26.57 o                         
   5   5   0        233.76        232.09         7.11 o                         
   6   5   0         54.53         57.59         2.28 o                         
   7   5   0         88.25         82.82         3.31 o                         
   8   5   0          0.28         -0.95         2.97 o                         
   9   5   0        184.03        173.30         9.58 o                         
  10   5   0         35.30         36.89         5.19 o                         
  -6   6   0         39.98         41.97         4.21 o                         
  -5   6   0         27.22         28.71         2.89 o                         
  -4   6   0         10.71         12.32         2.54 o                         
  -3   6   0        130.50        135.91        18.67 o                         
  -2   6   0         57.36         52.10         3.61 o                         
  -1   6   0         67.70         62.89         4.74 o                         
   0   6   0        424.73        413.94        54.69 o                         
   1   6   0        904.54        916.43        13.76 o                         
   2   6   0         59.13         60.04         2.41 o                         
   3   6   0       1421.38       1407.01        25.04 o                         
   4   6   0       1359.19       1293.63        88.02 o                         
   5   6   0        443.95        462.75         8.34 o                         
   6   6   0        166.81        174.09         4.12 o                         
   7   6   0         72.14         72.70         4.20 o                         
   8   6   0        522.43        503.76        12.24 o                         
   9   6   0        619.56        590.23        39.70 o                         
  -5   7   0         44.26         43.99         4.10 o                         
  -4   7   0        906.01        863.61        72.56 o                         
  -3   7   0       1060.66       1073.30        79.18 o                         
  -2   7   0        753.72        721.51        22.39 o                         
  -1   7   0         21.22         22.49         2.43 o                         
   0   7   0          3.93          6.42         2.46 o                         
   1   7   0       3787.07       3817.87        97.68 o                         
   2   7   0       1293.21       1297.49        66.29 o                         
   3   7   0          6.63         12.50         2.43 o                         
   4   7   0        147.54        152.23         5.12 o                         
   5   7   0        120.95        137.94         5.22 o                         
   6   7   0         86.52         75.71         4.25 o                         
   7   7   0         11.41          9.08         3.07 o                         
   8   7   0        230.14        223.88         5.48 o                         
   9   7   0         74.70         83.05         5.56 o                         
  -4   8   0          0.48          3.56         3.33 o                         
  -3   8   0        254.12        264.17        27.45 o                         
  -2   8   0        427.16        422.39        36.81 o                         
  -1   8   0          1.77          0.98         2.59 o                         
   0   8   0        123.02        122.35         8.77 o                         
   1   8   0        173.04        171.75        17.79 o                         
   2   8   0        663.27        681.25        13.76 o                         
   3   8   0       1415.49       1424.60        28.06 o                         
   4   8   0         72.22         79.67         6.44 o                         
   5   8   0        171.58        168.78         5.37 o                         
   6   8   0        542.48        535.15        11.96 o                         
   7   8   0        526.07        524.96        16.41 o                         
   8   8   0        184.91        166.48         5.05 o                         
   9   8   0          4.88          0.27         3.73 o                         
  -2   9   0          4.48          5.70         3.29 o                         
  -1   9   0        206.86        217.99         7.44 o                         
   0   9   0        306.32        314.03        10.18 o                         
   1   9   0          2.12          1.36         3.12 o                         
   2   9   0        534.67        520.60        10.87 o                         
   3   9   0        214.80        228.55        14.46 o                         
   4   9   0          4.76          0.94         4.28 o                         
   5   9   0         16.48         19.09         5.89 o                         
   6   9   0        103.04        112.08         5.69 o                         
   7   9   0        659.68        648.43        16.51 o                         
   8   9   0        265.33        289.49        13.60 o                         
  -1  10   0        125.90        120.07        14.32 o                         
   0  10   0        664.48        664.95        31.55 o                         
   1  10   0        439.31        448.54        36.30 o                         
   2  10   0          2.24         10.62         4.61 o                         
   3  10   0          2.96          8.27        13.95 o                         
   4  10   0        613.24        656.34        47.13 o                         
   5  10   0        629.45        640.71        17.40 o                         
   6  10   0         24.79         31.08        10.48 o                         
   7  10   0         22.14         29.43         8.99 o                         
   2  11   0         24.62         21.11         5.79 o                         
   3  11   0         13.22          9.18         5.76 o                         
   4  11   0         37.87         32.75         8.05 o                         
  -4 -11   1          0.03          3.04         4.66 o                         
  -3 -11   1          2.15         -3.96         5.07 o                         
  -7 -10   1        197.12        190.18         8.57 o                         
  -6 -10   1        145.84        152.50         7.45 o                         
  -5 -10   1        113.65        126.24         6.39 o                         
  -4 -10   1        122.69        119.31         6.01 o                         
  -3 -10   1        262.74        277.78        14.45 o                         
  -2 -10   1        144.55        132.27         7.81 o                         
  -1 -10   1        130.76        151.89        12.55 o                         
   0 -10   1        179.87        189.71         6.73 o                         
   1 -10   1         23.82         24.10         4.00 o                         
  -8  -9   1         17.90         18.61         4.17 o                         
  -7  -9   1          1.47         13.29         4.76 o                         
  -6  -9   1        226.74        203.88         8.46 o                         
  -5  -9   1        231.63        235.30         7.24 o                         
  -4  -9   1        157.67        152.19         7.81 o                         
  -3  -9   1         97.13        102.42         4.68 o                         
  -2  -9   1        200.88        189.03         5.83 o                         
  -1  -9   1        408.99        444.39        54.24 o                         
   0  -9   1        610.94        596.64        57.39 o                         
   1  -9   1        401.81        398.05        33.92 o                         
   2  -9   1        228.04        232.57        16.01 o                         
   3  -9   1         88.05         85.85         9.64 o                         
  -8  -8   1        171.48        177.83         5.44 o                         
  -7  -8   1        445.29        418.93        27.09 o                         
  -6  -8   1        577.29        495.69        17.78 o                         
  -5  -8   1         68.59         60.66         4.22 o                         
  -4  -8   1         23.66         24.74         3.33 o                         
  -3  -8   1        247.20        255.18         6.07 o                         
  -2  -8   1        415.52        424.61         8.28 o                         
  -1  -8   1        107.18        106.60         3.82 o                         
   0  -8   1         48.67         54.48         3.13 o                         
   1  -8   1         21.77         19.00         2.80 o                         
   2  -8   1          0.64          1.10         3.32 o                         
   3  -8   1          2.66          2.18         2.70 o                         
   4  -8   1        137.85        139.06        15.98 o                         
  -9  -7   1         19.74         23.44         3.98 o                         
  -8  -7   1        111.01        116.97         4.23 o                         
  -7  -7   1        488.24        490.19         8.69 o                         
  -6  -7   1        161.29        183.81         6.68 o                         
  -5  -7   1          2.87          4.03         2.77 o                         
  -4  -7   1        149.69        139.30         5.19 o                         
  -3  -7   1       1134.51       1132.39        20.19 o                         
  -2  -7   1       2282.41       2253.66       117.71 o                         
  -1  -7   1        108.75        106.42         3.85 o                         
   0  -7   1        175.97        177.16         9.79 o                         
   1  -7   1         12.41          7.39         3.47 o                         
   2  -7   1        664.91        666.40        80.04 o                         
   3  -7   1        601.03        570.45        31.60 o                         
   4  -7   1         15.65         19.06         2.75 o                         
   5  -7   1         11.83         14.23         2.93 o                         
  -9  -6   1        609.19        616.14        15.38 o                         
  -8  -6   1         64.97         65.95         4.70 o                         
  -7  -6   1        278.02        266.33         5.23 o                         
  -6  -6   1         34.60         30.82         5.56 o                         
  -5  -6   1         78.22         93.68         3.76 o                         
  -4  -6   1        379.89        404.27         7.23 o                         
  -3  -6   1        101.22         98.70         9.72 o                         
  -2  -6   1       1638.18       1608.58        28.10 o                         
  -1  -6   1       1307.93       1276.38        69.16 o                         
   0  -6   1        740.32        726.40        25.22 o                         
   1  -6   1        108.10         96.50         7.36 o                         
   2  -6   1        539.48        520.63        22.05 o                         
   3  -6   1       1338.55       1307.16        55.38 o                         
   4  -6   1        641.64        681.31       103.68 o                         
   5  -6   1         15.94         15.83         3.33 o                         
   6  -6   1         13.17         12.93         4.84 o                         
  -9  -5   1        552.64        513.43        10.95 o                         
  -8  -5   1        327.35        342.26         7.21 o                         
  -7  -5   1        300.86        304.17         7.99 o                         
  -6  -5   1         99.39         97.25         3.13 o                         
  -5  -5   1        853.51        873.62        15.08 o                         
  -4  -5   1       3401.93       3467.40        83.59 o                         
  -3  -5   1        493.20        412.89        35.04 o                         
  -2  -5   1          5.79          5.54         1.75 o                         
  -1  -5   1          4.19          4.76         1.63 o                         
   0  -5   1       1326.66       1354.04        20.43 o                         
   1  -5   1       2078.77       2087.76       128.24 o                         
   2  -5   1         63.24         68.89         3.07 o                         
   3  -5   1        545.27        511.36        34.82 o                         
   4  -5   1        188.52        180.56        17.17 o                         
   5  -5   1         14.19         14.59         2.68 o                         
   6  -5   1         52.32         51.96         2.62 o                         
   7  -5   1         14.74         21.16         3.21 o                         
 -10  -4   1          9.21         14.73         4.26 o                         
  -9  -4   1          3.84         -0.32         4.41 o                         
  -8  -4   1         21.81         20.22         2.92 o                         
  -7  -4   1         24.85         29.77         2.63 o                         
  -6  -4   1        114.00        115.14         3.66 o                         
  -5  -4   1        470.65        461.80        15.18 o                         
  -4  -4   1       2082.01       2097.23        59.82 o                         
  -3  -4   1       3899.19       4209.88       105.49 o                         
  -2  -4   1       1441.76       1592.80        24.75 o                         
  -1  -4   1         19.76         28.80         1.32 o                         
   0  -4   1       2949.36       2970.78        58.83 o                         
   1  -4   1       6484.65       6914.69       314.17 o                         
   2  -4   1        989.16        891.88        41.06 o                         
   3  -4   1         39.05         49.54         2.07 o                         
   4  -4   1         66.58         62.50         8.10 o                         
   5  -4   1        527.02        542.19        18.15 o                         
   6  -4   1        451.35        451.69        14.81 o                         
   7  -4   1         45.31         38.62         3.89 o                         
 -10  -3   1        226.22        240.45         7.99 o                         
  -9  -3   1         35.10         40.28         4.83 o                         
  -8  -3   1         43.93         43.54         2.36 o                         
  -7  -3   1        666.22        704.17        11.64 o                         
  -6  -3   1       1922.19       2000.90        38.53 o                         
  -5  -3   1        580.53        561.51        40.23 o                         
  -4  -3   1          1.95          0.41         1.63 o                         
  -3  -3   1         94.33         95.07         6.79 o                         
  -2  -3   1       2857.19       3038.09       101.34 o                         
  -1  -3   1       1150.08       1242.77        66.85 o                         
   0  -3   1         78.57         88.11         3.20 o                         
   1  -3   1        505.23        503.28        17.00 o                         
   2  -3   1        979.50        963.56        40.16 o                         
   3  -3   1       1458.30       1648.38        38.91 o                         
   4  -3   1        150.88        127.93         3.14 o                         
   5  -3   1        441.74        439.55         5.75 o                         
   6  -3   1        855.25        849.11        34.55 o                         
   7  -3   1        496.74        501.07         9.14 o                         
   8  -3   1        360.52        337.18        15.34 o                         
  -9  -2   1         26.12         28.62         4.16 o                         
  -8  -2   1         99.97         98.82         4.82 o                         
  -7  -2   1        265.14        253.54         4.31 o                         
  -6  -2   1        519.96        512.48         7.64 o                         
  -5  -2   1       2078.51       2108.90        39.05 o                         
  -4  -2   1       1409.42       1434.17        42.18 o                         
  -3  -2   1       1068.69        962.30        55.28 o                         
  -2  -2   1       1615.71       1771.24       182.92 o                         
  -1  -2   1       3544.61       3932.37       116.83 o                         
   0  -2   1       2598.91       2732.15        67.88 o                         
   1  -2   1        511.27        496.69        26.83 o                         
   2  -2   1        165.02        150.23         2.98 o                         
   3  -2   1       1524.44       1416.95        79.44 o                         
   4  -2   1       1103.07       1169.28        49.77 o                         
   5  -2   1          0.38          0.94         2.70 o                         
   6  -2   1          4.16          5.46         2.07 o                         
   7  -2   1         57.72         59.69         2.83 o                         
   8  -2   1         15.97         14.69         2.26 o                         
   9  -2   1         35.18         33.00         3.35 o                         
  -9  -1   1         53.36         57.19         4.52 o                         
  -8  -1   1         77.47         80.71         3.99 o                         
  -7  -1   1         41.06         44.39         3.04 o                         
  -6  -1   1          4.69          6.13         2.57 o                         
  -5  -1   1        217.71        228.37         3.35 o                         
  -4  -1   1         59.17         68.72         2.43 o                         
  -3  -1   1         47.32         48.85         1.54 o                         
  -2  -1   1        236.64        227.35         1.97 o                         
  -1  -1   1        582.52        618.79        53.72 o                         
   0  -1   1       1515.04       1653.59        19.87 o                         
   1  -1   1       3793.68       4211.47        99.91 o                         
   2  -1   1        847.65        762.14        71.87 o                         
   3  -1   1       1756.29       1800.95        22.53 o                         
   4  -1   1        977.36        990.97        42.64 o                         
   5  -1   1       1061.28       1114.93        44.30 o                         
   6  -1   1        718.46        700.74        15.96 o                         
   7  -1   1        364.94        366.17         5.30 o                         
   8  -1   1        287.90        292.19         5.94 o                         
   9  -1   1          1.07          0.69         2.75 o                         
  -9   0   1        237.95        238.65         8.59 o                         
  -8   0   1        295.71        283.25         5.19 o                         
  -7   0   1        295.43        266.90        10.46 o                         
  -6   0   1        623.13        582.72        24.32 o                         
  -5   0   1        399.93        342.73         4.46 o                         
  -4   0   1        187.12        154.50         2.10 o                         
  -3   0   1        617.83        610.89         6.42 o                         
  -2   0   1        118.16         95.79         0.98 o                         
  -1   0   1       1491.09        101.18       833.24 o                         
   1   0   1        119.66        121.36         1.70 o                         
   2   0   1         23.04         25.45         1.75 o                         
   3   0   1         74.91         81.37         1.18 o                         
   4   0   1         15.37         16.72         0.91 o                         
   5   0   1         50.47         52.32         1.53 o                         
   6   0   1         22.11         19.51         1.70 o                         
   7   0   1        129.54        132.09         6.93 o                         
   8   0   1        115.45        117.04         4.53 o                         
   9   0   1        101.67        108.43         4.30 o                         
  -9   1   1          5.74         13.20         4.24 o                         
  -8   1   1         85.33         83.02         3.22 o                         
  -7   1   1         76.06         82.35         6.12 o                         
  -6   1   1        392.52        388.27         6.43 o                         
  -5   1   1       1134.72       1139.14        48.85 o                         
  -4   1   1       1860.68       1866.72        31.94 o                         
  -3   1   1        471.76        438.24        10.50 o                         
  -2   1   1        544.96        507.87         7.94 o                         
  -1   1   1       4809.81       5196.87       350.18 o                         
   0   1   1       4146.41       4511.25       215.83 o                         
   1   1   1       6731.08       6637.88       221.07 o                         
   2   1   1        464.24        424.13         9.39 o                         
   3   1   1        272.50        253.73         5.95 o                         
   4   1   1       1417.21       1451.42        60.97 o                         
   5   1   1       1357.39       1439.36        60.89 o                         
   6   1   1         26.61         24.76         1.73 o                         
   7   1   1        138.37        137.13         2.86 o                         
   8   1   1          1.40         -1.09         2.92 o                         
   9   1   1         57.79         59.35         2.93 o                         
  10   1   1         33.15         30.77         4.04 o                         
  -8   2   1        181.60        182.01         5.64 o                         
  -7   2   1         90.14         89.20         6.31 o                         
  -6   2   1        284.12        266.04         9.31 o                         
  -5   2   1         11.83         12.71         1.71 o                         
  -4   2   1         35.65         32.89         2.17 o                         
  -3   2   1       1011.86       1033.84        14.51 o                         
  -2   2   1        288.61        244.21         3.40 o                         
  -1   2   1        275.54        292.64         3.06 o                         
   0   2   1       4300.07       4556.55       150.41 o                         
   1   2   1       2544.10       2734.36        86.42 o                         
   2   2   1        400.17        443.45        15.38 o                         
   3   2   1        125.83        136.01         2.62 o                         
   4   2   1       1759.26       1692.23        97.90 o                         
   5   2   1       3214.18       3352.77        77.81 o                         
   6   2   1       1410.12       1326.73        79.68 o                         
   7   2   1        129.83        117.43         6.14 o                         
   8   2   1         12.79         13.36         2.25 o                         
   9   2   1        383.31        369.48        18.98 o                         
  10   2   1        274.37        273.11        13.66 o                         
  -8   3   1         35.22         39.61         4.41 o                         
  -7   3   1        751.27        714.19        17.84 o                         
  -6   3   1       1752.39       1825.48        38.73 o                         
  -5   3   1         96.20        105.16         6.79 o                         
  -4   3   1        137.07        128.59         6.12 o                         
  -3   3   1       1401.88       1398.27        33.17 o                         
  -2   3   1       7531.96       8077.30       291.02 o                         
  -1   3   1       8149.28       9443.13       365.58 o                         
   0   3   1        140.08        166.10         8.41 o                         
   1   3   1        171.80        177.73         2.54 o                         
   2   3   1       3018.71       2973.84        55.26 o                         
   3   3   1       1797.97       1917.50        41.55 o                         
   4   3   1         65.76         70.55         1.47 o                         
   5   3   1        386.25        382.67        14.37 o                         
   6   3   1        126.08        116.90         3.32 o                         
   7   3   1        105.84        104.44         3.19 o                         
   8   3   1         25.48         27.05         2.77 o                         
   9   3   1        123.27        137.51         6.81 o                         
  10   3   1         38.18         39.79         3.78 o                         
  -7   4   1        133.64        128.15         7.97 o                         
  -6   4   1          5.00          4.95         2.44 o                         
  -5   4   1        459.23        466.19         8.35 o                         
  -4   4   1        221.37        210.46         4.21 o                         
  -3   4   1        139.94        141.01         5.82 o                         
  -2   4   1       2153.52       2059.87       169.22 o                         
  -1   4   1        201.56        133.94         2.48 o                         
   0   4   1          2.95          5.49         1.40 o                         
   1   4   1        542.25        522.06        23.18 o                         
   2   4   1       2575.96       2404.92        57.70 o                         
   3   4   1       4368.18       4086.72       207.77 o                         
   4   4   1       4948.27       5517.92       185.89 o                         
   5   4   1        229.64        252.07         9.22 o                         
   6   4   1         45.85         37.68         1.88 o                         
   7   4   1        711.20        702.86        11.90 o                         
   8   4   1        815.15        783.05        18.21 o                         
   9   4   1        299.32        290.16        10.82 o                         
  10   4   1         84.06         92.07         4.77 o                         
  -6   5   1         41.75         48.33         3.27 o                         
  -5   5   1        106.44        120.93         5.40 o                         
  -4   5   1       1060.21       1049.29        27.10 o                         
  -3   5   1        591.30        591.35        31.85 o                         
  -2   5   1          1.79          2.96         3.81 o                         
  -1   5   1         73.20         83.33         4.71 o                         
   0   5   1        257.25        222.28        10.16 o                         
   1   5   1       1069.36       1042.17        23.04 o                         
   2   5   1          6.52          8.10         2.70 o                         
   3   5   1       1559.29       1575.88        25.54 o                         
   4   5   1        653.38        583.77         9.03 o                         
   5   5   1         83.36         97.95         2.51 o                         
   6   5   1          2.71          2.63         2.13 o                         
   7   5   1        144.87        144.11         3.38 o                         
   8   5   1        842.08        864.81        16.49 o                         
   9   5   1        374.68        365.76         9.43 o                         
  10   5   1         11.36         14.78         4.19 o                         
  -6   6   1          8.07          7.11         3.13 o                         
  -5   6   1        127.60        127.05         8.36 o                         
  -4   6   1        621.52        622.94        23.97 o                         
  -3   6   1        745.22        758.51        37.41 o                         
  -2   6   1        265.29        272.73        17.77 o                         
  -1   6   1         67.64         69.13         2.91 o                         
   0   6   1        856.59        812.51        21.39 o                         
   1   6   1       3582.43       3422.25       196.43 o                         
   2   6   1       3807.75       4021.91       100.31 o                         
   3   6   1        370.10        369.05        10.06 o                         
   4   6   1        116.36        116.12         3.78 o                         
   5   6   1        286.37        261.84        11.93 o                         
   6   6   1        649.86        661.31        29.48 o                         
   7   6   1        177.26        181.14         4.17 o                         
   8   6   1          7.74         12.23         3.02 o                         
   9   6   1         10.81         10.81         3.95 o                         
  10   6   1          0.42          0.53         3.47 o                         
  -5   7   1         54.57         58.48         7.28 o                         
  -4   7   1          6.70          7.73         3.15 o                         
  -3   7   1         24.22         26.67         3.57 o                         
  -2   7   1         65.94         60.42         3.21 o                         
  -1   7   1          3.31          2.86         2.32 o                         
   0   7   1        109.67        111.78         3.99 o                         
   1   7   1        268.59        249.53        25.59 o                         
   2   7   1         10.32         13.00         2.79 o                         
   3   7   1          4.05          2.50         2.32 o                         
   4   7   1        188.84        190.15        14.11 o                         
   5   7   1        380.99        398.35        15.39 o                         
   6   7   1        698.82        703.15        14.39 o                         
   7   7   1        240.04        236.69         8.01 o                         
   8   7   1         72.22         76.87         7.07 o                         
   9   7   1         14.28         16.29         3.22 o                         
  -4   8   1         77.51         83.80         5.93 o                         
  -3   8   1        280.44        266.98        12.54 o                         
  -2   8   1        350.96        360.29        20.54 o                         
  -1   8   1        351.89        340.03        41.53 o                         
   0   8   1        398.09        377.08        32.13 o                         
   1   8   1         34.20         39.25         4.27 o                         
   2   8   1          1.29          2.30         2.65 o                         
   3   8   1          9.63          8.48         3.93 o                         
   4   8   1         14.48         14.50         3.67 o                         
   5   8   1         18.07         17.04         3.93 o                         
   6   8   1          0.15          1.32         4.28 o                         
   7   8   1        139.56        140.93         4.54 o                         
   8   8   1        239.28        229.73         6.70 o                         
   9   8   1         55.68         55.14         4.11 o                         
  -2   9   1         62.01         54.22         6.10 o                         
  -1   9   1        170.43        169.08        14.99 o                         
   0   9   1        193.86        192.84        25.76 o                         
   1   9   1        505.51        506.03        21.79 o                         
   2   9   1        878.26        856.89        51.50 o                         
   3   9   1        394.06        400.66        14.24 o                         
   4   9   1        195.93        195.65        11.65 o                         
   5   9   1        279.08        283.56         9.11 o                         
   6   9   1        361.95        344.55        16.95 o                         
   7   9   1        299.44        283.42         7.05 o                         
   8   9   1        142.37        132.37         6.59 o                         
  -1  10   1         71.55         89.25         7.92 o                         
   0  10   1        349.70        379.71        16.92 o                         
   1  10   1          0.17         -1.03         3.73 o                         
   2  10   1        163.47        176.87         9.79 o                         
   3  10   1         55.88         60.88         5.62 o                         
   4  10   1          4.34          8.11         4.87 o                         
   5  10   1         25.79         32.43         4.63 o                         
   6  10   1        122.80        119.81        13.36 o                         
   7  10   1        175.53        192.91         8.03 o                         
   2  11   1        150.78        159.23         8.42 o                         
   3  11   1         89.42         94.17         6.28 o                         
   4  11   1        143.95        147.59         7.41 o                         
   5  11   1        303.50        312.17        10.94 o                         
  -6 -10   2         16.73         21.42         6.55 o                         
  -5 -10   2         31.69         35.19         6.62 o                         
  -4 -10   2         60.39         66.00         5.20 o                         
  -3 -10   2          6.80          6.57         3.90 o                         
  -2 -10   2        174.69        195.95        11.84 o                         
  -1 -10   2        254.54        269.02        26.31 o                         
   0 -10   2        130.59        134.82        12.22 o                         
   1 -10   2         11.69         14.38         5.18 o                         
  -7  -9   2        351.59        350.48        30.64 o                         
  -6  -9   2        123.97        124.83         8.05 o                         
  -5  -9   2         59.91         53.20         4.77 o                         
  -4  -9   2        187.58        209.73         6.71 o                         
  -3  -9   2        890.54        891.30        20.02 o                         
  -2  -9   2        588.86        613.28        22.05 o                         
  -1  -9   2          2.58          3.77         3.05 o                         
   0  -9   2          0.65          1.24         3.54 o                         
   1  -9   2        129.97        132.35        10.99 o                         
   2  -9   2        242.31        229.42        18.14 o                         
  -8  -8   2         14.12          7.96         3.25 o                         
  -7  -8   2        114.35        110.79        12.84 o                         
  -6  -8   2         47.21         40.95         6.90 o                         
  -5  -8   2         15.83         12.04         6.07 o                         
  -4  -8   2        148.73        144.66         5.06 o                         
  -3  -8   2        842.84        796.04        15.30 o                         
  -2  -8   2        720.24        727.74        31.49 o                         
  -1  -8   2        444.42        435.28        12.75 o                         
   0  -8   2         13.57         11.55         2.61 o                         
   1  -8   2        238.56        229.01        22.57 o                         
   2  -8   2        731.55        706.69        25.19 o                         
   3  -8   2        181.31        187.28        13.55 o                         
   4  -8   2         71.49         71.37         7.73 o                         
  -9  -7   2        284.60        272.35        14.87 o                         
  -8  -7   2        169.25        177.86         6.32 o                         
  -7  -7   2         35.90         37.57         3.29 o                         
  -6  -7   2        435.83        405.17         9.75 o                         
  -5  -7   2        552.28        555.14        11.61 o                         
  -4  -7   2        270.72        254.91         5.79 o                         
  -3  -7   2        192.55        183.00         5.34 o                         
  -2  -7   2          7.95          6.50         2.92 o                         
  -1  -7   2        307.59        310.04        19.74 o                         
   0  -7   2         62.76         69.50         2.83 o                         
   1  -7   2        904.34        905.50        85.48 o                         
   2  -7   2         20.50         21.56         3.32 o                         
   3  -7   2        137.48        129.29        22.12 o                         
   4  -7   2         49.15         49.18         6.04 o                         
   5  -7   2        132.53        131.55         8.60 o                         
  -9  -6   2         11.91         11.24         3.40 o                         
  -8  -6   2         97.89         98.18         5.24 o                         
  -7  -6   2        537.51        528.25         9.22 o                         
  -6  -6   2        229.15        226.92         6.33 o                         
  -5  -6   2        172.94        188.15        14.26 o                         
  -4  -6   2        693.54        679.10        45.30 o                         
  -3  -6   2        603.72        597.61        23.89 o                         
  -2  -6   2       1013.26        957.04        54.03 o                         
  -1  -6   2        941.35        943.63        20.33 o                         
   0  -6   2        645.54        629.28        27.35 o                         
   1  -6   2       2055.86       2096.65       182.62 o                         
   2  -6   2        226.42        212.25        28.93 o                         
   3  -6   2        107.85        113.21        15.68 o                         
   4  -6   2        211.09        203.77        11.06 o                         
   5  -6   2         13.72         15.57         2.84 o                         
   6  -6   2         74.52         73.60         3.01 o                         
  -9  -5   2         88.61        100.85         4.77 o                         
  -8  -5   2        142.29        136.19         5.38 o                         
  -7  -5   2        513.18        508.98         9.19 o                         
  -6  -5   2         55.95         55.62         4.02 o                         
  -5  -5   2         31.57         33.97         2.93 o                         
  -4  -5   2         51.75         47.71         2.72 o                         
  -3  -5   2        124.86        123.32         3.14 o                         
  -2  -5   2        436.71        385.41        11.33 o                         
  -1  -5   2        148.24        135.18         2.60 o                         
   0  -5   2        116.30        107.60         5.87 o                         
   1  -5   2         54.92         55.28         2.46 o                         
   2  -5   2       1110.20       1105.99       110.40 o                         
   3  -5   2       1662.21       1660.63       163.22 o                         
   4  -5   2        331.79        319.71        45.71 o                         
   5  -5   2        153.30        157.54         9.27 o                         
   6  -5   2         16.24         17.30         2.46 o                         
   7  -5   2         78.29         75.12         4.78 o                         
  -9  -4   2        275.62        280.14         8.84 o                         
  -8  -4   2        307.82        331.38         6.59 o                         
  -7  -4   2        238.79        241.24         6.02 o                         
  -6  -4   2          9.89         10.03         2.39 o                         
  -5  -4   2       1741.17       1843.92        37.28 o                         
  -4  -4   2       1963.97       1956.85       118.21 o                         
  -3  -4   2       1190.21       1141.36        17.85 o                         
  -2  -4   2        141.73        173.14         3.40 o                         
  -1  -4   2         34.96         44.03         1.74 o                         
   0  -4   2       1368.56       1379.58        46.59 o                         
   1  -4   2       1374.34       1406.97        50.29 o                         
   2  -4   2        269.45        281.28        28.94 o                         
   3  -4   2         26.36         24.47         3.15 o                         
   4  -4   2        321.30        314.78         7.60 o                         
   5  -4   2         11.13         12.99         1.71 o                         
   6  -4   2          0.50          4.13         2.18 o                         
   7  -4   2         73.61         71.81         3.24 o                         
  -9  -3   2        123.85        127.01         5.94 o                         
  -8  -3   2         53.98         57.35         2.42 o                         
  -7  -3   2         26.29         25.90         3.01 o                         
  -6  -3   2        128.27        130.91         3.61 o                         
  -5  -3   2        229.83        227.19         3.93 o                         
  -4  -3   2       3076.30       3022.47        68.59 o                         
  -3  -3   2       1770.45       1751.10        29.87 o                         
  -2  -3   2        660.01        715.00        10.79 o                         
  -1  -3   2       1879.06       2102.84        35.19 o                         
   0  -3   2       1916.32       1858.84        27.98 o                         
   1  -3   2       3968.45       4100.64       105.59 o                         
   2  -3   2       1633.78       1594.58        74.16 o                         
   3  -3   2          5.60          5.50         0.86 o                         
   4  -3   2        116.61        115.59         4.98 o                         
   5  -3   2        675.76        694.84        21.95 o                         
   6  -3   2        639.23        629.51        10.21 o                         
   7  -3   2        102.15        103.84         3.58 o                         
   8  -3   2         84.26         78.02         2.91 o                         
  -9  -2   2         48.96         52.20         5.57 o                         
  -8  -2   2        100.29         98.52         5.44 o                         
  -7  -2   2        412.12        435.07        42.54 o                         
  -6  -2   2       1759.90       1766.11        43.75 o                         
  -5  -2   2        918.05        895.47        12.95 o                         
  -4  -2   2         36.66         50.35         1.27 o                         
  -3  -2   2        150.18        152.30         4.12 o                         
  -2  -2   2       1010.97        985.57        30.73 o                         
  -1  -2   2       5785.71       6717.52       204.57 o                         
   0  -2   2         62.12         58.72         0.96 o                         
   1  -2   2       4087.50       4408.62       106.79 o                         
   2  -2   2       1985.67       2115.51       112.61 o                         
   3  -2   2        166.25        160.12         5.30 o                         
   4  -2   2         24.15         24.00         1.20 o                         
   5  -2   2        927.29        905.84        24.49 o                         
   6  -2   2       1511.86       1548.97        66.67 o                         
   7  -2   2        387.55        406.87         9.12 o                         
   8  -2   2         12.25         12.28         1.98 o                         
   9  -2   2          1.17          1.20         2.15 o                         
  -9  -1   2          0.44          3.75         3.92 o                         
  -8  -1   2          0.91         -1.82         3.31 o                         
  -7  -1   2        277.43        270.95        15.29 o                         
  -6  -1   2       2018.27       1929.23        42.10 o                         
  -5  -1   2       2356.70       2337.76        84.93 o                         
  -4  -1   2         82.07         98.35         4.46 o                         
  -3  -1   2         10.58         13.38         1.02 o                         
  -2  -1   2       4790.97       5014.90       190.97 o                         
  -1  -1   2       8278.32       8376.98       411.96 o                         
   0  -1   2       9018.85       9448.67       340.62 o                         
   1  -1   2       3793.15       4411.70        90.51 o                         
   2  -1   2       1357.42       1650.23        39.42 o                         
   3  -1   2       1340.62       1185.94       135.44 o                         
   4  -1   2        913.22        827.20        22.85 o                         
   5  -1   2        268.36        275.92         6.26 o                         
   6  -1   2        306.02        313.51         3.96 o                         
   7  -1   2        107.91        104.93         2.69 o                         
   8  -1   2         15.65         15.67         1.90 o                         
   9  -1   2         11.21         11.28         2.18 o                         
  -9   0   2         21.46         29.66         5.42 o                         
  -8   0   2        696.17        690.30        15.01 o                         
  -7   0   2        392.34        415.16        26.07 o                         
  -6   0   2        182.64        183.17         2.53 o                         
  -5   0   2         59.33         47.18         2.55 o                         
  -4   0   2          5.33          4.77         0.63 o                         
  -3   0   2         82.09         99.24         4.18 o                         
  -2   0   2         36.53         37.07         1.77 o                         
  -1   0   2       7136.43       8208.54       404.77 o                         
   0   0   2        758.02        783.19         5.31 o                         
   1   0   2       3144.39       3379.93        43.82 o                         
   2   0   2      19794.46      20137.40      1030.44 o                         
   3   0   2       1329.24       1271.43        14.03 o                         
   4   0   2       4068.14       4232.38       144.25 o                         
   5   0   2       1476.55       1474.24        21.72 o                         
   6   0   2        169.05        164.10         6.27 o                         
   7   0   2        284.10        297.09         8.87 o                         
   8   0   2        152.34        158.60         4.66 o                         
   9   0   2        396.51        388.00        16.62 o                         
  -8   1   2        248.72        253.26         8.82 o                         
  -7   1   2        158.00        154.23         3.20 o                         
  -6   1   2        563.98        572.28         8.94 o                         
  -5   1   2        539.73        545.22         7.81 o                         
  -4   1   2        824.32        797.21        11.64 o                         
  -3   1   2       4081.72       4264.02       156.20 o                         
  -2   1   2       1888.90       1786.11        71.69 o                         
  -1   1   2         10.98          7.62         0.88 o                         
   0   1   2          8.26          4.38         0.62 o                         
   1   1   2        214.09        217.50         3.93 o                         
   2   1   2      21548.78      22982.73      1104.25 o                         
   3   1   2        789.20        953.28        22.10 o                         
   4   1   2       1973.08       2069.65        42.69 o                         
   5   1   2        352.22        339.36         5.03 o                         
   6   1   2        127.48        122.31         2.14 o                         
   7   1   2         59.77         62.29         1.90 o                         
   8   1   2         76.56         76.85         2.75 o                         
   9   1   2        334.59        341.49        12.64 o                         
  10   1   2         80.46         83.23         4.51 o                         
  -8   2   2         29.35         26.66         5.17 o                         
  -7   2   2         99.33         91.57         4.47 o                         
  -6   2   2         98.45         97.55         3.45 o                         
  -5   2   2          4.59          5.78         3.73 o                         
  -4   2   2        428.35        451.77         5.16 o                         
  -3   2   2       1561.13       1561.95        32.07 o                         
  -2   2   2       2717.32       2910.01       118.19 o                         
  -1   2   2       2130.02       2146.23        67.42 o                         
   0   2   2        542.82        500.53         5.39 o                         
   1   2   2       1956.21       2084.54        31.12 o                         
   2   2   2       1456.05       1419.38        17.55 o                         
   3   2   2       1311.81       1293.16        20.00 o                         
   4   2   2       1375.88       1375.08        25.62 o                         
   5   2   2         68.00         62.68         1.52 o                         
   6   2   2        444.48        437.57         8.13 o                         
   7   2   2        114.95        107.05        10.66 o                         
   8   2   2          0.59         -0.09         1.95 o                         
   9   2   2          2.84          3.44         2.38 o                         
  10   2   2          4.17          6.97         3.41 o                         
  -7   3   2        189.85        182.35         5.76 o                         
  -6   3   2         27.93         27.75         2.43 o                         
  -5   3   2         10.92         12.90         2.03 o                         
  -4   3   2        392.10        397.60         7.29 o                         
  -3   3   2         50.03         48.28         2.12 o                         
  -2   3   2        205.09        220.47         6.52 o                         
  -1   3   2          0.22         -1.14         1.18 o                         
   0   3   2        198.88        206.56         8.89 o                         
   1   3   2        170.63        152.92         3.53 o                         
   2   3   2        297.93        288.62         3.03 o                         
   3   3   2        253.61        234.93         2.49 o                         
   4   3   2        510.09        485.64        22.65 o                         
   5   3   2       2188.98       2286.65        37.40 o                         
   6   3   2        623.70        648.51         8.47 o                         
   7   3   2        373.29        352.90         6.25 o                         
   8   3   2        468.39        450.88        15.76 o                         
   9   3   2        294.79        282.52         6.15 o                         
  10   3   2        322.40        305.86         8.19 o                         
  -7   4   2        236.97        248.43         7.10 o                         
  -6   4   2        639.81        620.31        49.56 o                         
  -5   4   2        874.44        868.76        16.14 o                         
  -4   4   2         99.38        105.42         6.93 o                         
  -3   4   2       1046.38       1034.56        16.98 o                         
  -2   4   2       1660.91       1694.31        29.71 o                         
  -1   4   2       1292.95       1202.25        80.46 o                         
   0   4   2       1157.87       1247.65        35.61 o                         
   1   4   2        130.58         92.09         3.14 o                         
   2   4   2        560.07        509.00        42.85 o                         
   3   4   2        577.11        568.98         7.43 o                         
   4   4   2         43.73         42.80         2.46 o                         
   5   4   2         62.16         74.71         1.85 o                         
   6   4   2         39.84         44.76         1.90 o                         
   7   4   2          5.85          5.80         2.09 o                         
   8   4   2          9.23         10.59         2.56 o                         
   9   4   2         82.46         88.31         4.61 o                         
  10   4   2          1.01          1.52         2.54 o                         
  -6   5   2          7.29          7.68         2.58 o                         
  -5   5   2         34.93         34.67         3.48 o                         
  -4   5   2         46.40         50.08         3.20 o                         
  -3   5   2          6.84          9.11         3.72 o                         
  -2   5   2        688.87        674.52        38.84 o                         
  -1   5   2       1021.43       1033.66        16.07 o                         
   0   5   2         13.63         10.63         1.68 o                         
   1   5   2        384.60        393.89        24.23 o                         
   2   5   2       2030.69       1991.40        34.18 o                         
   3   5   2       3710.46       3732.36        87.07 o                         
   4   5   2        934.00        897.39        13.12 o                         
   5   5   2         14.10         15.56         1.98 o                         
   6   5   2        130.61        125.42         3.57 o                         
   7   5   2        641.07        655.70        10.24 o                         
   8   5   2        469.76        483.75        11.68 o                         
   9   5   2         66.93         61.01         3.89 o                         
  10   5   2         24.00         25.10         4.08 o                         
  -5   6   2        347.67        353.07         8.37 o                         
  -4   6   2       1120.92       1090.08        23.36 o                         
  -3   6   2         97.20        115.26         4.10 o                         
  -2   6   2        108.16         93.37         4.84 o                         
  -1   6   2          1.43         -1.42         4.53 o                         
   0   6   2        297.91        312.24        13.13 o                         
   1   6   2       1495.41       1510.29        74.80 o                         
   2   6   2         84.82         84.89         4.45 o                         
   3   6   2       1476.90       1479.72        25.06 o                         
   4   6   2        223.93        236.01         4.43 o                         
   5   6   2         43.17         48.83         3.19 o                         
   6   6   2          7.74          6.48         2.12 o                         
   7   6   2        279.55        274.64        13.19 o                         
   8   6   2        542.92        539.81        15.41 o                         
   9   6   2         86.28         85.66         5.13 o                         
  10   6   2         44.55         40.16         5.82 o                         
  -5   7   2        100.22        107.67         6.46 o                         
  -4   7   2        497.46        539.01        22.20 o                         
  -3   7   2        766.31        771.01        38.00 o                         
  -2   7   2        529.08        460.93        61.04 o                         
  -1   7   2         49.77         44.96         4.19 o                         
   0   7   2       1384.49       1411.57        60.08 o                         
   1   7   2       1765.30       1789.01       124.22 o                         
   2   7   2       1145.86       1143.62        21.03 o                         
   3   7   2       1478.40       1500.43        63.33 o                         
   4   7   2         13.73         17.00         2.91 o                         
   5   7   2        454.52        466.55        44.36 o                         
   6   7   2        790.89        781.68        12.30 o                         
   7   7   2         34.65         35.55         3.00 o                         
   8   7   2         30.63         31.24         3.48 o                         
   9   7   2        123.79        117.35         4.33 o                         
  -3   8   2         23.20         28.15         3.89 o                         
  -2   8   2        228.11        216.55         7.54 o                         
  -1   8   2        320.43        304.18         7.18 o                         
   0   8   2          6.56         11.34         4.40 o                         
   1   8   2        643.39        595.07        56.87 o                         
   2   8   2       1155.97       1208.74        27.14 o                         
   3   8   2        274.40        266.39        10.78 o                         
   4   8   2        133.98        139.98         6.80 o                         
   5   8   2        808.51        783.80        21.26 o                         
   6   8   2       1097.02       1107.78        22.54 o                         
   7   8   2        630.11        661.49        11.75 o                         
   8   8   2         14.72         19.63         3.72 o                         
   9   8   2         20.53         21.30         3.47 o                         
  -2   9   2        228.88        238.04        13.54 o                         
  -1   9   2        708.47        699.65        43.76 o                         
   0   9   2        547.48        538.64        43.25 o                         
   1   9   2         10.52         11.22         4.06 o                         
   2   9   2          4.96          8.12         3.97 o                         
   3   9   2        105.03        102.22         5.53 o                         
   4   9   2        128.30        143.62         5.53 o                         
   5   9   2         51.43         44.71         4.08 o                         
   6   9   2        143.36        144.41         9.90 o                         
   7   9   2         63.27         71.93         4.37 o                         
   8   9   2          0.63         -2.43         3.42 o                         
   0  10   2        161.40        146.91        10.83 o                         
   1  10   2         25.87         19.18         4.55 o                         
   2  10   2         35.66         29.70         4.34 o                         
   3  10   2        260.98        269.54         8.23 o                         
   4  10   2        506.13        559.32        13.45 o                         
   5  10   2        404.03        434.95        19.81 o                         
   6  10   2        287.83        302.36        10.42 o                         
   7  10   2         41.36         48.96         4.27 o                         
   3  11   2          0.98         -1.38         4.48 o                         
   4  11   2         57.56         60.92         6.08 o                         
   5  11   2        105.48        113.46         6.93 o                         
  -5 -10   3        134.82        131.39         6.92 o                         
  -4 -10   3         50.25         47.74         5.04 o                         
  -3 -10   3         35.11         38.22         4.40 o                         
  -2 -10   3        229.49        219.68        15.15 o                         
  -1 -10   3        469.51        491.20        28.63 o                         
   0 -10   3        159.86        162.14         6.07 o                         
  -7  -9   3         12.78         21.22         6.25 o                         
  -6  -9   3          0.48          6.56         4.45 o                         
  -5  -9   3          6.95          3.20         6.29 o                         
  -4  -9   3          8.55         11.96        11.12 o                         
  -3  -9   3         54.76         51.11         5.23 o                         
  -2  -9   3         44.28         49.83         3.91 o                         
  -1  -9   3        333.03        322.70         8.72 o                         
   0  -9   3        282.21        293.93        29.15 o                         
   1  -9   3          3.92          4.79         3.65 o                         
   2  -9   3          3.46          4.21         2.99 o                         
  -8  -8   3        378.07        382.07         9.65 o                         
  -7  -8   3        241.45        262.20        11.05 o                         
  -6  -8   3          2.11         -3.29         4.12 o                         
  -5  -8   3         73.10         60.68        11.20 o                         
  -4  -8   3       1368.42       1204.53        55.52 o                         
  -3  -8   3       1406.19       1332.10        39.94 o                         
  -2  -8   3        361.82        336.15         8.38 o                         
  -1  -8   3          2.25          2.01         2.54 o                         
   0  -8   3         64.21         66.26         7.36 o                         
   1  -8   3        581.06        607.79        55.32 o                         
   2  -8   3        441.23        434.02        36.50 o                         
   3  -8   3         49.37         53.89         5.44 o                         
   4  -8   3         61.23         58.07         5.80 o                         
  -8  -7   3        156.58        165.96         5.48 o                         
  -7  -7   3        152.80        150.82         5.75 o                         
  -6  -7   3          5.43          7.99         4.70 o                         
  -5  -7   3         59.15         61.49         4.38 o                         
  -4  -7   3          1.53          2.41         3.03 o                         
  -3  -7   3        741.60        754.36        39.84 o                         
  -2  -7   3        948.86        930.77        17.50 o                         
  -1  -7   3         53.86         54.14         2.73 o                         
   0  -7   3         13.42         17.88         2.22 o                         
   1  -7   3         47.88         47.32         4.85 o                         
   2  -7   3        580.47        584.99        75.64 o                         
   3  -7   3        342.28        323.38        38.08 o                         
   4  -7   3          9.33         11.76         3.49 o                         
   5  -7   3          2.18          4.47         2.93 o                         
  -9  -6   3        233.75        233.40        12.50 o                         
  -8  -6   3        124.65        133.07         7.52 o                         
  -7  -6   3        170.38        167.15         4.45 o                         
  -6  -6   3        214.63        230.96        21.69 o                         
  -5  -6   3        662.37        630.41        12.52 o                         
  -4  -6   3        422.09        430.12        10.86 o                         
  -3  -6   3        124.69        116.31         6.50 o                         
  -2  -6   3         33.46         32.39         2.27 o                         
  -1  -6   3        143.25        141.85         3.23 o                         
   0  -6   3        566.03        548.09        10.75 o                         
   1  -6   3        110.46        108.07         5.26 o                         
   2  -6   3       2133.22       2070.36       128.48 o                         
   3  -6   3        520.53        515.44        43.06 o                         
   4  -6   3          9.86          8.88         2.74 o                         
   5  -6   3          2.03          3.66         2.19 o                         
   6  -6   3        183.76        165.79         7.40 o                         
  -9  -5   3        108.91        125.24         9.71 o                         
  -8  -5   3         39.22         38.40         2.86 o                         
  -7  -5   3          0.96          2.14         2.14 o                         
  -6  -5   3        140.24        149.66         3.48 o                         
  -5  -5   3       2561.65       2545.29        60.88 o                         
  -4  -5   3       1404.93       1319.14        82.96 o                         
  -3  -5   3        319.44        334.05         5.94 o                         
  -2  -5   3        194.72        199.89         8.43 o                         
  -1  -5   3        624.52        559.68         9.08 o                         
   0  -5   3       2960.18       3021.83        66.52 o                         
   1  -5   3       1029.71       1032.44        56.02 o                         
   2  -5   3        263.17        258.24        11.91 o                         
   3  -5   3        170.86        169.97        27.36 o                         
   4  -5   3        247.67        235.87        15.16 o                         
   5  -5   3        222.39        231.42         7.37 o                         
   6  -5   3         17.22         18.25         1.87 o                         
   7  -5   3         36.69         42.73        11.43 o                         
  -9  -4   3         24.39         20.13         4.78 o                         
  -8  -4   3         81.74         80.64         3.69 o                         
  -7  -4   3        797.36        794.23        13.16 o                         
  -6  -4   3        225.68        227.11         4.79 o                         
  -5  -4   3         12.56          7.38         3.84 o                         
  -4  -4   3         28.30         23.89         2.56 o                         
  -3  -4   3        105.79         90.01         3.70 o                         
  -2  -4   3        114.69        132.75         5.74 o                         
  -1  -4   3       1113.39       1207.23        17.64 o                         
   0  -4   3       2278.86       2349.93        45.16 o                         
   1  -4   3        755.87        697.59        23.99 o                         
   2  -4   3        553.08        554.07        22.85 o                         
   3  -4   3        269.63        247.94        20.05 o                         
   4  -4   3        250.35        236.84        22.10 o                         
   5  -4   3        464.82        430.70        24.86 o                         
   6  -4   3        292.97        277.45        26.72 o                         
   7  -4   3         63.72         60.37         3.68 o                         
  -9  -3   3         73.88         70.43        10.49 o                         
  -8  -3   3        238.61        240.17         7.64 o                         
  -7  -3   3        239.55        247.95         5.31 o                         
  -6  -3   3        138.69        143.78         4.47 o                         
  -5  -3   3       1245.41       1260.55        39.48 o                         
  -4  -3   3        897.73        867.74        20.19 o                         
  -3  -3   3       1219.45       1248.12        20.34 o                         
  -2  -3   3       1445.14       1452.98        32.98 o                         
  -1  -3   3       1357.40       1448.00        25.25 o                         
   0  -3   3       2454.27       2615.00        48.18 o                         
   1  -3   3         45.06         39.45         0.97 o                         
   2  -3   3        132.83        130.86         1.70 o                         
   3  -3   3        308.86        294.95         3.24 o                         
   4  -3   3         30.55         34.79         1.79 o                         
   5  -3   3        569.52        546.88        11.58 o                         
   6  -3   3         69.23         68.79         2.34 o                         
   7  -3   3         26.57         21.32         2.00 o                         
   8  -3   3         54.27         58.12         6.75 o                         
  -9  -2   3         19.58         17.76         4.52 o                         
  -8  -2   3          9.10         11.43         3.87 o                         
  -7  -2   3          1.79         -1.08         4.23 o                         
  -6  -2   3        189.74        187.30         8.96 o                         
  -5  -2   3        145.68        137.42         4.32 o                         
  -4  -2   3        264.84        253.50         9.78 o                         
  -3  -2   3       1384.83       1365.90        32.09 o                         
  -2  -2   3       1067.64       1183.98        24.68 o                         
  -1  -2   3       1619.21       1554.12        49.77 o                         
   0  -2   3        960.65        960.46        17.17 o                         
   1  -2   3       2629.47       2625.51        92.45 o                         
   2  -2   3       1628.73       1720.39        22.15 o                         
   3  -2   3        563.43        555.33        17.24 o                         
   4  -2   3        433.88        425.95        10.22 o                         
   5  -2   3       1167.16       1229.43        20.25 o                         
   6  -2   3        569.93        578.47         8.83 o                         
   7  -2   3         44.56         47.53         2.74 o                         
   8  -2   3         28.84         30.68         1.88 o                         
   9  -2   3          0.72          2.63         5.26 o                         
  -9  -1   3         47.39         47.60         5.26 o                         
  -8  -1   3          9.57         10.33         3.81 o                         
  -7  -1   3        376.69        372.04         9.58 o                         
  -6  -1   3        926.01        908.43        35.57 o                         
  -5  -1   3        328.13        307.74        11.14 o                         
  -4  -1   3         32.71         28.66         3.80 o                         
  -3  -1   3       1006.19       1128.41        25.61 o                         
  -2  -1   3       1381.45       1443.41        32.62 o                         
  -1  -1   3       1039.29       1012.55        18.72 o                         
   0  -1   3         26.83         26.82         1.14 o                         
   1  -1   3        329.11        341.02         5.24 o                         
   2  -1   3        336.59        262.27       105.89 o                         
   3  -1   3        367.57        372.10        11.87 o                         
   4  -1   3         27.70         25.93         0.68 o                         
   5  -1   3        480.03        457.28        12.66 o                         
   6  -1   3        560.62        543.65        15.39 o                         
   7  -1   3        511.31        506.07        16.97 o                         
   8  -1   3        101.91        100.88         2.63 o                         
   9  -1   3         62.11         62.05         6.29 o                         
  -8   0   3         39.93         40.07         8.53 o                         
  -7   0   3        332.66        318.85         8.16 o                         
  -6   0   3       1040.61       1032.34        33.13 o                         
  -5   0   3        980.15        925.44        22.28 o                         
  -4   0   3        377.32        324.48         9.66 o                         
  -3   0   3         77.25        117.44         3.56 o                         
  -2   0   3        820.59        764.97        13.99 o                         
  -1   0   3       6821.43       7393.06       230.71 o                         
   0   0   3       1477.20       1452.09        15.51 o                         
   1   0   3         22.39         21.58         0.63 o                         
   2   0   3        149.95        162.53         2.42 o                         
   3   0   3       2227.31       2142.67        73.90 o                         
   4   0   3       2017.17       2005.10        36.25 o                         
   5   0   3         70.89         70.59         1.88 o                         
   6   0   3        132.30        132.64         4.89 o                         
   7   0   3         39.20         40.68         1.65 o                         
   8   0   3        147.55        134.99         3.20 o                         
   9   0   3         60.87         53.95         2.60 o                         
  -8   1   3        286.21        288.35        10.21 o                         
  -7   1   3        150.28        160.50         7.66 o                         
  -6   1   3         12.28         10.97         0.95 o                         
  -5   1   3         47.83         46.38         1.51 o                         
  -4   1   3         12.49         16.79         1.04 o                         
  -3   1   3        255.43        210.28        16.73 o                         
  -2   1   3       1233.68       1292.65        47.64 o                         
  -1   1   3       4427.83       4736.46        94.01 o                         
   0   1   3       4423.75       4873.67        97.80 o                         
   1   1   3         27.62         21.78         0.60 o                         
   2   1   3        257.42        274.60         2.53 o                         
   3   1   3       4262.05       4542.37       127.43 o                         
   4   1   3       4485.00       4313.19       187.14 o                         
   5   1   3       1130.84       1130.87        33.50 o                         
   6   1   3         18.70         22.88         1.53 o                         
   7   1   3         34.24         36.33         2.10 o                         
   8   1   3        173.17        169.39         3.32 o                         
   9   1   3        153.32        158.93         3.33 o                         
  10   1   3         17.58         18.32         4.66 o                         
  -8   2   3        451.93        450.75        15.51 o                         
  -7   2   3        591.30        636.30        18.95 o                         
  -6   2   3         17.14         20.16         1.90 o                         
  -5   2   3        163.16        166.92         6.55 o                         
  -4   2   3       1536.90       1561.14        21.18 o                         
  -3   2   3       3776.77       3612.56       139.98 o                         
  -2   2   3       1335.22       1438.48        33.59 o                         
  -1   2   3          3.79          2.90         1.23 o                         
   0   2   3        678.63        736.33         9.02 o                         
   1   2   3       1472.39       1459.03        16.08 o                         
   2   2   3       1045.71       1060.04        12.64 o                         
   3   2   3          1.67          2.82         0.70 o                         
   4   2   3        341.74        300.60         6.50 o                         
   5   2   3        438.94        430.79         4.66 o                         
   6   2   3          2.30          1.67         1.29 o                         
   7   2   3          3.07          3.98         1.58 o                         
   8   2   3        342.64        337.02         7.70 o                         
   9   2   3        465.46        473.57         7.52 o                         
  10   2   3        107.06        100.65         4.29 o                         
  -7   3   3        132.73        139.05         7.61 o                         
  -6   3   3         24.09         21.05         2.89 o                         
  -5   3   3         54.48         50.10         2.96 o                         
  -4   3   3       1038.85       1053.89        19.98 o                         
  -3   3   3       1754.75       1724.89        51.03 o                         
  -2   3   3       2754.18       2707.85        56.76 o                         
  -1   3   3         98.77         90.05         9.49 o                         
   0   3   3        993.87       1144.54        15.70 o                         
   1   3   3       6258.64       6890.63       215.98 o                         
   2   3   3       4734.98       4787.20       119.17 o                         
   3   3   3       2466.55       2456.04        41.70 o                         
   4   3   3         40.08         43.07         3.19 o                         
   5   3   3        121.69        121.59         5.02 o                         
   6   3   3        278.17        237.76        11.36 o                         
   7   3   3        822.75        805.02        13.29 o                         
   8   3   3        155.29        145.95        12.41 o                         
   9   3   3         25.52         29.47         2.25 o                         
  10   3   3        165.11        165.38         7.11 o                         
  -7   4   3         51.73         63.61         6.43 o                         
  -6   4   3        260.51        265.03        11.06 o                         
  -5   4   3        428.65        430.25        31.93 o                         
  -4   4   3       1217.35       1253.63        34.59 o                         
  -3   4   3         36.24         35.45         2.62 o                         
  -2   4   3         88.94         84.81         2.76 o                         
  -1   4   3         50.48         47.93         2.42 o                         
   0   4   3        788.58        802.44        29.52 o                         
   1   4   3        983.90       1182.99        17.49 o                         
   2   4   3       1736.60       1630.64        25.98 o                         
   3   4   3       3169.30       3282.07        68.69 o                         
   4   4   3        157.58        152.22         5.57 o                         
   5   4   3         39.58         42.84         3.65 o                         
   6   4   3       1377.72       1350.33        77.64 o                         
   7   4   3       1100.64       1115.44        24.88 o                         
   8   4   3        440.88        454.61        16.26 o                         
   9   4   3         51.46         52.30         4.15 o                         
  10   4   3         74.93         69.94         3.64 o                         
  -6   5   3         58.91         59.60         3.51 o                         
  -5   5   3        697.47        716.92        16.46 o                         
  -4   5   3        567.15        576.96        12.67 o                         
  -3   5   3         38.08         48.58         3.16 o                         
  -2   5   3        204.81        198.81         5.33 o                         
  -1   5   3        837.29        750.21        11.67 o                         
   0   5   3       1976.72       1932.04        44.13 o                         
   1   5   3        570.12        522.15         8.03 o                         
   2   5   3         77.07         64.82         2.05 o                         
   3   5   3         71.61         74.29         3.42 o                         
   4   5   3        207.64        206.18         3.80 o                         
   5   5   3        133.70        122.11         2.54 o                         
   6   5   3        154.21        161.15         5.48 o                         
   7   5   3          0.15          0.99         1.95 o                         
   8   5   3        138.38        125.67        10.89 o                         
   9   5   3          4.67          6.24         3.82 o                         
  10   5   3          9.94         10.91         3.29 o                         
  -5   6   3          0.00          5.20         4.13 o                         
  -4   6   3          1.68          3.03         3.19 o                         
  -3   6   3         27.88         28.29         3.29 o                         
  -2   6   3         16.29         14.93         2.80 o                         
  -1   6   3        273.73        286.19         7.71 o                         
   0   6   3        664.75        674.78        13.76 o                         
   1   6   3        740.24        758.20        17.52 o                         
   2   6   3        577.55        575.53        15.54 o                         
   3   6   3        865.79        881.58        21.79 o                         
   4   6   3       1570.74       1594.80        28.35 o                         
   5   6   3       1021.03       1033.52        14.50 o                         
   6   6   3        711.68        722.81        10.96 o                         
   7   6   3        162.76        162.36         4.23 o                         
   8   6   3        134.51        128.53         3.79 o                         
   9   6   3         63.07         55.60         3.17 o                         
  10   6   3         62.91         58.38         4.02 o                         
  -4   7   3        144.56        160.90         6.12 o                         
  -3   7   3        325.34        321.93        11.78 o                         
  -2   7   3         95.45        108.29        11.01 o                         
  -1   7   3         71.24         80.51         5.17 o                         
   0   7   3        244.73        221.86        14.01 o                         
   1   7   3         24.52         21.10         2.69 o                         
   2   7   3          0.96          1.43         2.58 o                         
   3   7   3          0.23          2.85         2.27 o                         
   4   7   3        210.58        206.78        10.56 o                         
   5   7   3         46.44         46.33         3.00 o                         
   6   7   3         87.80         93.87         3.48 o                         
   7   7   3        245.50        247.07         5.54 o                         
   8   7   3        162.20        171.59         5.96 o                         
   9   7   3         14.03         13.08         2.99 o                         
  -3   8   3        252.92        265.11        25.19 o                         
  -2   8   3         74.09         79.12         6.67 o                         
  -1   8   3        257.10        254.81        16.96 o                         
   0   8   3        451.40        456.38        29.66 o                         
   1   8   3       1028.48       1025.58        64.36 o                         
   2   8   3        657.06        628.32        53.77 o                         
   3   8   3          8.59         12.88         4.35 o                         
   4   8   3         11.51         12.55         3.57 o                         
   5   8   3        127.73        138.97         5.55 o                         
   6   8   3        238.17        239.66         5.37 o                         
   7   8   3         33.12         31.57         3.07 o                         
   8   8   3          1.53          0.33         4.43 o                         
   9   8   3         11.03         12.25         3.29 o                         
  -2   9   3         27.81         27.66         6.44 o                         
  -1   9   3         61.50         57.89         5.52 o                         
   0   9   3          0.14         -1.24         3.54 o                         
   1   9   3        438.92        428.11        19.23 o                         
   2   9   3        185.63        203.52         7.40 o                         
   3   9   3         88.41         97.13         4.75 o                         
   4   9   3        163.73        169.51         6.31 o                         
   5   9   3        338.54        348.48        13.73 o                         
   6   9   3        563.39        575.24        35.55 o                         
   7   9   3        229.71        240.03         6.90 o                         
   8   9   3         24.03         20.50         3.57 o                         
   0  10   3        160.55        150.60        17.47 o                         
   1  10   3         15.55         28.88         5.27 o                         
   2  10   3         58.96         77.33         5.39 o                         
   3  10   3        153.51        165.76         9.37 o                         
   4  10   3        321.38        314.84        26.10 o                         
   5  10   3          5.57          8.47         4.16 o                         
   6  10   3        188.05        193.68         8.60 o                         
   7  10   3         53.80         54.48         5.15 o                         
   4  11   3        974.58        907.54        85.00 o                         
  -5 -10   4         33.24         34.53         5.52 o                         
  -4 -10   4        343.99        343.93        10.56 o                         
  -3 -10   4        107.02         95.29         5.71 o                         
  -2 -10   4          0.41         -0.60         3.77 o                         
  -1 -10   4         98.04        104.05         6.90 o                         
   0 -10   4          3.76          8.07         3.67 o                         
  -6  -9   4          3.88          4.28         4.44 o                         
  -5  -9   4        123.27        132.72         6.25 o                         
  -4  -9   4        326.25        310.59         9.06 o                         
  -3  -9   4        378.09        356.14        12.58 o                         
  -2  -9   4         88.29        100.10         4.78 o                         
  -1  -9   4        197.95        205.54         6.94 o                         
   0  -9   4        413.66        431.81        18.25 o                         
   1  -9   4        241.68        236.19        21.56 o                         
   2  -9   4         70.14         70.45         4.58 o                         
  -7  -8   4         58.13         62.77         7.73 o                         
  -6  -8   4         25.23         24.54        12.15 o                         
  -5  -8   4          9.43         13.99         4.72 o                         
  -4  -8   4          0.42          3.99         4.32 o                         
  -3  -8   4          3.15          0.35         6.94 o                         
  -2  -8   4         57.98         56.97         4.14 o                         
  -1  -8   4         62.81         61.15         5.14 o                         
   0  -8   4        123.23        120.72         7.36 o                         
   1  -8   4        258.35        246.07        27.09 o                         
   2  -8   4          5.35          6.80         2.51 o                         
   3  -8   4         61.39         55.48         6.58 o                         
  -8  -7   4         44.24         42.14         5.69 o                         
  -7  -7   4        244.10        256.59        12.15 o                         
  -6  -7   4        178.14        176.89         7.05 o                         
  -5  -7   4        232.63        222.74         6.72 o                         
  -4  -7   4        867.86        828.83        27.98 o                         
  -3  -7   4        679.69        681.68        25.76 o                         
  -2  -7   4        442.61        428.48         8.12 o                         
  -1  -7   4        304.14        280.56         9.74 o                         
   0  -7   4        128.74        133.13         3.80 o                         
   1  -7   4        589.93        570.80        26.19 o                         
   2  -7   4          0.59          1.87         2.41 o                         
   3  -7   4         78.97         70.71         2.77 o                         
   4  -7   4          1.19          2.50         3.03 o                         
   5  -7   4         38.87         36.22         3.57 o                         
  -8  -6   4         67.09         70.15        12.11 o                         
  -7  -6   4          0.48          1.33         7.39 o                         
  -6  -6   4          6.42          4.03         5.10 o                         
  -5  -6   4         43.69         43.21         4.12 o                         
  -4  -6   4        123.37        124.29         6.32 o                         
  -3  -6   4        531.76        544.75        10.68 o                         
  -2  -6   4        546.08        547.96        32.36 o                         
  -1  -6   4         23.98         27.94         2.12 o                         
   0  -6   4        143.19        142.08         4.58 o                         
   1  -6   4        525.71        527.15        36.36 o                         
   2  -6   4       1380.50       1371.35       108.24 o                         
   3  -6   4       1574.88       1558.52       111.58 o                         
   4  -6   4          7.98          9.40         2.03 o                         
   5  -6   4         14.16         16.97         2.23 o                         
   6  -6   4        145.61        150.11        10.97 o                         
  -9  -5   4        102.91         85.92        14.51 o                         
  -8  -5   4         57.39         63.98         7.75 o                         
  -7  -5   4          5.81          8.42         2.06 o                         
  -6  -5   4        856.76        870.79        23.24 o                         
  -5  -5   4       2936.55       2892.81       103.47 o                         
  -4  -5   4        385.88        353.76         8.34 o                         
  -3  -5   4         34.28         33.60         3.03 o                         
  -2  -5   4          5.04          7.99         3.29 o                         
  -1  -5   4        307.83        326.34        21.90 o                         
   0  -5   4        609.66        610.50        14.34 o                         
   1  -5   4          4.66          6.27         1.32 o                         
   2  -5   4        428.90        412.26        29.99 o                         
   3  -5   4         77.00         76.19         4.34 o                         
   4  -5   4         54.22         54.86         5.26 o                         
   5  -5   4         19.56         17.45         3.94 o                         
   6  -5   4         62.90         42.91         3.53 o                         
   7  -5   4        273.76        282.67        14.44 o                         
  -9  -4   4         92.99         92.74         8.86 o                         
  -8  -4   4          2.84          1.30         5.29 o                         
  -7  -4   4          1.66          4.57         4.12 o                         
  -6  -4   4        203.61        214.14         4.63 o                         
  -5  -4   4          8.07          4.05         4.17 o                         
  -4  -4   4        799.88        792.82        23.33 o                         
  -3  -4   4        383.28        386.64         6.74 o                         
  -2  -4   4         32.35         41.90         3.57 o                         
  -1  -4   4       1667.69       1653.74        27.95 o                         
   0  -4   4       1921.96       1812.55        61.53 o                         
   1  -4   4        802.89        741.06         9.07 o                         
   2  -4   4         10.53         10.17         1.19 o                         
   3  -4   4          1.79          4.19         1.22 o                         
   4  -4   4        917.35        927.13        40.84 o                         
   5  -4   4        992.83        884.29        62.62 o                         
   6  -4   4          0.57         -0.73         2.11 o                         
   7  -4   4         55.74         56.35         7.47 o                         
  -9  -3   4          1.54          0.41         5.34 o                         
  -8  -3   4        261.59        254.46         8.44 o                         
  -7  -3   4        270.80        271.02         7.92 o                         
  -6  -3   4        261.61        252.30        12.00 o                         
  -5  -3   4       1011.21       1056.50        61.99 o                         
  -4  -3   4       1345.67       1267.04        32.88 o                         
  -3  -3   4        325.88        322.06         7.94 o                         
  -2  -3   4        195.15        194.87         3.58 o                         
  -1  -3   4        115.45        110.03         2.61 o                         
   0  -3   4       5025.84       5474.94       155.20 o                         
   1  -3   4       4132.43       4447.49       108.06 o                         
   2  -3   4          2.89          5.05         0.95 o                         
   3  -3   4         13.75         16.94         1.46 o                         
   4  -3   4        526.52        482.92         6.43 o                         
   5  -3   4        903.37        858.12       105.60 o                         
   6  -3   4        531.08        484.89        49.23 o                         
   7  -3   4         11.97         11.42         2.06 o                         
   8  -3   4          5.35         -6.22         6.22 o                         
  -9  -2   4         10.21         19.10         5.90 o                         
  -8  -2   4         72.17         81.36         5.70 o                         
  -7  -2   4       1120.41       1119.34        38.83 o                         
  -6  -2   4       1289.05       1394.33        37.34 o                         
  -5  -2   4        189.53        206.19        11.11 o                         
  -4  -2   4        288.24        266.25         2.83 o                         
  -3  -2   4       1498.40       1620.39        42.00 o                         
  -2  -2   4       5152.06       5401.28       227.53 o                         
  -1  -2   4       1634.24       1708.83        39.28 o                         
   0  -2   4         14.01         14.87         1.02 o                         
   1  -2   4        213.26        233.20         5.16 o                         
   2  -2   4        444.91        439.77        14.70 o                         
   3  -2   4        460.20        453.01        21.76 o                         
   4  -2   4          1.06          1.10         0.46 o                         
   5  -2   4        203.05        171.71        11.54 o                         
   6  -2   4        247.79        221.58         8.15 o                         
   7  -2   4          5.00          5.34         0.99 o                         
   8  -2   4          0.46          7.68         5.22 o                         
  -8  -1   4         30.53         33.70         4.82 o                         
  -7  -1   4         57.62         56.47         5.29 o                         
  -6  -1   4        185.93        188.22        10.40 o                         
  -5  -1   4         65.69         67.63         4.31 o                         
  -4  -1   4         77.89         79.97         3.15 o                         
  -3  -1   4        641.48        646.22        16.75 o                         
  -2  -1   4        639.93        536.88         6.34 o                         
  -1  -1   4       2829.11       2874.96        55.19 o                         
   0  -1   4       1029.01        994.94        12.44 o                         
   1  -1   4         76.00         72.57         6.10 o                         
   2  -1   4       2241.71       2474.06        75.09 o                         
   3  -1   4        793.61        711.76        15.32 o                         
   4  -1   4        898.47        878.01        20.56 o                         
   5  -1   4         23.25         24.02         1.57 o                         
   6  -1   4          1.35          2.59         0.60 o                         
   7  -1   4        298.70        275.43        19.44 o                         
   8  -1   4        125.36        123.26         5.59 o                         
   9  -1   4         23.37         35.09         9.48 o                         
  -8   0   4        186.63        191.63        10.59 o                         
  -7   0   4         50.14         53.26         4.74 o                         
  -6   0   4        405.89        411.24        12.78 o                         
  -5   0   4        715.37        609.85        15.37 o                         
  -4   0   4        830.87        857.68        19.81 o                         
  -3   0   4       1212.42       1093.53        27.50 o                         
  -2   0   4        192.18        209.11         4.70 o                         
  -1   0   4        966.46       1070.51        22.55 o                         
   0   0   4        260.47        260.23         2.25 o                         
   1   0   4          0.08         -0.36         0.58 o                         
   2   0   4        329.80        387.45        11.02 o                         
   3   0   4       4323.43       4434.33       118.93 o                         
   4   0   4       6275.26       6905.99       246.89 o                         
   5   0   4        146.21        145.04         4.16 o                         
   6   0   4        277.89        275.14         2.56 o                         
   7   0   4        176.60        178.70         7.05 o                         
   8   0   4        409.00        366.11        11.81 o                         
   9   0   4        263.35        315.08        16.16 o                         
  -8   1   4         42.39         46.14         6.63 o                         
  -7   1   4        245.12        253.54        10.52 o                         
  -6   1   4         29.40         35.39         7.82 o                         
  -5   1   4        116.07        127.04         6.05 o                         
  -4   1   4       1498.98       1441.04        38.49 o                         
  -3   1   4       1647.08       1557.60        39.35 o                         
  -2   1   4       1345.91       1271.25        33.18 o                         
  -1   1   4       2902.22       3017.29        48.78 o                         
   0   1   4       1306.64       1238.96        29.57 o                         
   1   1   4       1883.73       1920.17        21.02 o                         
   2   1   4        830.75        821.18         7.43 o                         
   3   1   4        921.69        961.79        12.64 o                         
   4   1   4       6236.68       7205.02       231.41 o                         
   5   1   4        230.26        225.56        15.40 o                         
   6   1   4          0.29          0.38         1.41 o                         
   7   1   4          6.41          7.36         0.95 o                         
   8   1   4          4.69          5.39         1.42 o                         
   9   1   4         21.40         17.53         1.59 o                         
  10   1   4          9.78         10.80         8.08 o                         
  -7   2   4        156.39        154.84         8.68 o                         
  -6   2   4          0.96          2.26         2.10 o                         
  -5   2   4          3.47          2.77         1.23 o                         
  -4   2   4        516.34        483.92         9.46 o                         
  -3   2   4        109.64        116.64         3.29 o                         
  -2   2   4        128.59        135.19         3.01 o                         
  -1   2   4        751.94        675.40        54.04 o                         
   0   2   4       1166.45       1164.74        12.72 o                         
   1   2   4        736.33        711.55         6.75 o                         
   2   2   4        518.24        506.52         8.56 o                         
   3   2   4       1484.19       1476.48        34.58 o                         
   4   2   4        242.12        200.48         2.32 o                         
   5   2   4        546.90        517.56         8.31 o                         
   6   2   4        546.60        494.38        22.28 o                         
   7   2   4        135.17        139.41         2.57 o                         
   8   2   4        349.20        335.43        10.12 o                         
   9   2   4         70.32         68.40         2.16 o                         
  -7   3   4        237.21        262.22        11.25 o                         
  -6   3   4        119.74        129.64        11.11 o                         
  -5   3   4        232.66        248.83        12.95 o                         
  -4   3   4         21.32         25.82         5.01 o                         
  -3   3   4        755.22        744.21        13.60 o                         
  -2   3   4       1450.78       1404.89        27.75 o                         
  -1   3   4         59.67         53.69         2.55 o                         
   0   3   4        278.99        277.82         3.90 o                         
   1   3   4        738.00        687.86         8.45 o                         
   2   3   4        855.07        825.76         8.74 o                         
   3   3   4         20.30         28.29         5.29 o                         
   4   3   4        608.83        610.50        16.38 o                         
   5   3   4         76.19         70.29         3.67 o                         
   6   3   4         33.50         33.16         1.40 o                         
   7   3   4        139.76        119.73        20.29 o                         
   8   3   4        169.79        180.27         7.52 o                         
   9   3   4        300.35        299.64         8.25 o                         
  10   3   4        143.24        141.95         7.94 o                         
  -6   4   4         27.06         31.67         5.59 o                         
  -5   4   4         18.55         20.16         2.19 o                         
  -4   4   4        781.40        777.37        14.97 o                         
  -3   4   4       2809.85       2777.96        65.37 o                         
  -2   4   4        531.09        546.67        10.15 o                         
  -1   4   4        247.27        267.26         6.82 o                         
   0   4   4         58.22         54.51         2.11 o                         
   1   4   4       1978.09       1959.89        40.09 o                         
   2   4   4       4988.64       5173.03       143.14 o                         
   3   4   4        892.31        825.83        20.30 o                         
   4   4   4          3.97          3.39         1.26 o                         
   5   4   4         35.03         33.81         1.44 o                         
   6   4   4        479.13        471.39        16.97 o                         
   7   4   4       1067.05       1039.87        31.80 o                         
   8   4   4        107.15         98.48         6.17 o                         
   9   4   4         30.78         30.80         5.47 o                         
  10   4   4          1.07          1.62         2.03 o                         
  -6   5   4        145.87        151.72         8.75 o                         
  -5   5   4        842.61        885.56        19.34 o                         
  -4   5   4        258.32        259.01         9.42 o                         
  -3   5   4          0.66          2.84         3.33 o                         
  -2   5   4         74.29         72.07         6.30 o                         
  -1   5   4        359.63        337.80        19.80 o                         
   0   5   4        536.71        560.30        15.40 o                         
   1   5   4         98.70        115.83         2.89 o                         
   2   5   4        859.03        816.04        11.72 o                         
   3   5   4       1032.20       1007.23        66.87 o                         
   4   5   4         77.13         84.02         1.98 o                         
   5   5   4         50.22         51.10         1.87 o                         
   6   5   4        337.43        327.44        11.21 o                         
   7   5   4        751.19        796.72        52.49 o                         
   8   5   4        265.25        262.19         7.43 o                         
   9   5   4         19.17         17.92         2.84 o                         
  10   5   4          5.16          6.37         2.94 o                         
  -5   6   4        515.31        525.24        15.21 o                         
  -4   6   4        461.75        531.44        13.86 o                         
  -3   6   4        190.19        182.40        13.47 o                         
  -2   6   4         81.88         74.95         4.16 o                         
  -1   6   4        183.65        206.43         5.12 o                         
   0   6   4       1489.31       1477.28        48.14 o                         
   1   6   4       1136.60       1153.52        22.43 o                         
   2   6   4          3.51          2.55         2.29 o                         
   3   6   4          3.73          6.43         1.90 o                         
   4   6   4         83.31         75.83         2.54 o                         
   5   6   4        654.55        640.83        10.33 o                         
   6   6   4         40.49         39.28         2.25 o                         
   7   6   4        419.98        416.22        11.90 o                         
   8   6   4         90.22         91.36         3.30 o                         
   9   6   4          0.80          1.38         2.97 o                         
  10   6   4         17.35         18.72         4.61 o                         
  -4   7   4         19.68         16.61         4.97 o                         
  -3   7   4          0.07          1.64         3.62 o                         
  -2   7   4        134.13        126.70        15.59 o                         
  -1   7   4        308.52        271.15         6.70 o                         
   0   7   4       2130.01       2029.86        65.73 o                         
   1   7   4       1027.63       1040.26        41.05 o                         
   2   7   4        328.63        343.76         8.36 o                         
   3   7   4         12.05          8.33         2.36 o                         
   4   7   4        943.88        971.25        30.06 o                         
   5   7   4       3363.81       3414.01        75.99 o                         
   6   7   4        488.11        498.50        13.56 o                         
   7   7   4         69.02         62.75         3.06 o                         
   8   7   4          3.91         10.19         2.63 o                         
   9   7   4         79.21         77.35         3.73 o                         
  -3   8   4        229.14        237.37         8.25 o                         
  -2   8   4        661.81        707.20        66.14 o                         
  -1   8   4        323.66        332.27        25.93 o                         
   0   8   4        122.76        111.62         5.71 o                         
   1   8   4          1.24         -2.28         3.71 o                         
   2   8   4        106.61        110.06         5.17 o                         
   3   8   4        119.02        126.45         4.52 o                         
   4   8   4         13.70         23.24         3.14 o                         
   5   8   4         56.66         55.30         3.58 o                         
   6   8   4        106.12        111.58         5.68 o                         
   7   8   4        146.51        147.15         4.95 o                         
   8   8   4          7.15         11.33         3.51 o                         
   9   8   4         75.98         86.75         4.34 o                         
  -1   9   4        250.80        268.14        17.49 o                         
   0   9   4        121.11        125.45         6.98 o                         
   1   9   4        114.81        116.90         6.27 o                         
   2   9   4        325.03        331.77        20.02 o                         
   3   9   4        520.40        547.64        12.07 o                         
   4   9   4        607.87        637.63        34.31 o                         
   5   9   4         20.55         19.71         4.30 o                         
   6   9   4         11.77          5.53         3.66 o                         
   7   9   4         46.02         43.63         4.17 o                         
   8   9   4         49.07         40.95         3.86 o                         
   1  10   4          1.55         -0.55         5.26 o                         
   2  10   4          5.11          8.83         4.33 o                         
   3  10   4         32.09         26.71         5.47 o                         
   4  10   4        101.91        119.84         8.25 o                         
   5  10   4        209.57        223.93         7.81 o                         
   6  10   4        141.98        157.41         5.69 o                         
   7  10   4         87.07         98.38         5.85 o                         
  -3 -10   5         55.63         56.38         6.14 o                         
  -2 -10   5        316.74        334.57        32.81 o                         
  -6  -9   5          1.99          7.15         5.20 o                         
  -5  -9   5         98.59         83.26         5.65 o                         
  -4  -9   5        493.30        467.27        11.93 o                         
  -3  -9   5        109.25        105.13         8.73 o                         
  -2  -9   5         28.86         30.09         4.37 o                         
  -1  -9   5         28.62         30.60         3.54 o                         
   0  -9   5         47.80         47.11         3.69 o                         
   1  -9   5        103.63        107.95         6.63 o                         
  -7  -8   5          0.99         12.06         6.87 o                         
  -6  -8   5          2.30          4.77         6.01 o                         
  -5  -8   5         75.80         94.70        12.47 o                         
  -4  -8   5        325.68        352.22        29.92 o                         
  -3  -8   5        717.96        676.92        14.04 o                         
  -2  -8   5        337.20        300.20         9.97 o                         
  -1  -8   5         25.70         27.11         3.01 o                         
   0  -8   5        274.27        282.69        15.79 o                         
   1  -8   5        690.24        696.29        61.64 o                         
   2  -8   5        582.51        574.89        58.88 o                         
   3  -8   5         25.53         29.61         4.12 o                         
  -7  -7   5         11.85         11.13         3.00 o                         
  -6  -7   5        189.03        176.47         9.66 o                         
  -5  -7   5         99.31         94.53         5.47 o                         
  -4  -7   5        110.58        107.77         4.89 o                         
  -3  -7   5        106.01        113.22         4.58 o                         
  -2  -7   5        291.04        226.48         5.49 o                         
  -1  -7   5        165.85        142.02         9.49 o                         
   0  -7   5         64.09         60.47         6.59 o                         
   1  -7   5        549.65        550.43        33.74 o                         
   2  -7   5        189.85        175.49        16.60 o                         
   3  -7   5         99.30         91.97         8.50 o                         
   4  -7   5          6.01          5.63         2.47 o                         
  -8  -6   5          2.59          9.06         7.12 o                         
  -7  -6   5        144.47        130.63         4.58 o                         
  -6  -6   5        789.53        797.54        33.51 o                         
  -5  -6   5        998.99        970.36        28.69 o                         
  -4  -6   5        110.09        110.55         5.72 o                         
  -3  -6   5         57.10         55.15         3.36 o                         
  -2  -6   5        243.71        265.61         6.52 o                         
  -1  -6   5        522.53        534.18        13.10 o                         
   0  -6   5        507.97        484.32        13.46 o                         
   1  -6   5          3.27          2.18         2.08 o                         
   2  -6   5         10.41         14.53         1.74 o                         
   3  -6   5          3.69          4.01         2.31 o                         
   4  -6   5         35.05         32.17         4.03 o                         
   5  -6   5          3.29         -4.49        10.64 o                         
  -8  -5   5          8.36          5.40         6.82 o                         
  -7  -5   5          7.42         10.99         6.10 o                         
  -6  -5   5         34.65         36.03         2.54 o                         
  -5  -5   5         34.85         36.88         5.49 o                         
  -4  -5   5        111.20        117.05         6.15 o                         
  -3  -5   5        534.73        514.39         9.43 o                         
  -2  -5   5        211.51        208.67        12.84 o                         
  -1  -5   5        880.15        874.48        25.71 o                         
   0  -5   5        692.91        668.35         9.65 o                         
   1  -5   5        270.54        268.43         4.31 o                         
   2  -5   5        344.54        344.23         8.72 o                         
   3  -5   5        351.38        352.17        25.81 o                         
   4  -5   5        921.24        926.14        71.16 o                         
   5  -5   5        372.05        333.73        16.43 o                         
   6  -5   5         23.54         26.73         7.45 o                         
  -8  -4   5        194.24        207.30        10.24 o                         
  -7  -4   5        267.13        274.05        12.92 o                         
  -6  -4   5        369.60        381.29        11.68 o                         
  -5  -4   5        867.17        840.83        24.52 o                         
  -4  -4   5        284.02        295.22         9.38 o                         
  -3  -4   5        478.24        478.69        11.62 o                         
  -2  -4   5        246.71        238.49         4.66 o                         
  -1  -4   5         17.59         18.99         1.77 o                         
   0  -4   5        111.33        114.76         4.85 o                         
   1  -4   5        256.96        289.96         3.72 o                         
   2  -4   5        112.79        120.01         3.50 o                         
   3  -4   5         80.53         78.45         1.45 o                         
   4  -4   5        117.04        113.88         4.71 o                         
   5  -4   5         26.93         22.92         1.19 o                         
   6  -4   5         25.97         36.84         6.66 o                         
   7  -4   5         84.65         91.02         8.82 o                         
  -8  -3   5          0.88          5.42         5.74 o                         
  -7  -3   5         20.55         18.16         4.40 o                         
  -6  -3   5        285.60        288.67         8.25 o                         
  -5  -3   5        254.20        268.79        10.98 o                         
  -4  -3   5        170.44        179.82         7.47 o                         
  -3  -3   5        691.65        683.66        16.18 o                         
  -2  -3   5        526.71        566.61        14.74 o                         
  -1  -3   5       1989.44       1974.87        49.18 o                         
   0  -3   5       1666.84       1627.82        26.10 o                         
   1  -3   5       1657.10       1675.72       114.74 o                         
   2  -3   5       1000.90       1101.96        13.86 o                         
   3  -3   5         85.75         83.84         2.57 o                         
   4  -3   5        381.51        373.34        10.71 o                         
   5  -3   5        421.37        346.10        49.94 o                         
   6  -3   5          4.24          5.03         1.96 o                         
   7  -3   5         94.81         99.61         8.15 o                         
   8  -3   5          5.19         -0.58         6.45 o                         
  -8  -2   5         73.89         78.88         6.23 o                         
  -7  -2   5        444.06        445.05        13.05 o                         
  -6  -2   5        173.05        161.66         7.81 o                         
  -5  -2   5         29.87         23.90         4.05 o                         
  -4  -2   5        238.05        251.06         6.48 o                         
  -3  -2   5        154.45        171.68        15.50 o                         
  -2  -2   5        199.20        201.15         5.56 o                         
  -1  -2   5        279.79        284.46         6.05 o                         
   0  -2   5       1662.55       1700.23        27.73 o                         
   1  -2   5       1057.45       1055.79        14.25 o                         
   2  -2   5          4.68          5.78         0.88 o                         
   3  -2   5        175.64        179.05         5.96 o                         
   4  -2   5        660.87        680.94        17.84 o                         
   5  -2   5        932.24       1006.91        28.71 o                         
   6  -2   5        395.35        382.39        12.95 o                         
   7  -2   5        201.41        209.95        10.22 o                         
   8  -2   5         45.12         46.45         6.59 o                         
  -8  -1   5        200.90        198.79        13.69 o                         
  -7  -1   5        433.87        426.87        11.05 o                         
  -6  -1   5        248.74        271.42         7.42 o                         
  -5  -1   5        185.64        188.33         6.15 o                         
  -4  -1   5        285.05        297.35         7.29 o                         
  -3  -1   5        927.00        875.94        18.36 o                         
  -2  -1   5       3496.13       3618.92        78.92 o                         
  -1  -1   5       3289.45       3344.03        60.48 o                         
   0  -1   5         20.98         22.52         1.48 o                         
   1  -1   5          7.97          7.04         1.14 o                         
   2  -1   5        554.34        537.55        22.36 o                         
   3  -1   5       2083.04       2371.51        71.39 o                         
   4  -1   5         22.86         24.80         3.68 o                         
   5  -1   5        741.80        730.44        19.47 o                         
   6  -1   5        137.92        134.09         6.96 o                         
   7  -1   5         23.17         23.96         5.01 o                         
   8  -1   5         33.88         30.83         6.12 o                         
   9  -1   5        113.58        112.09        13.18 o                         
  -8   0   5         36.89         49.93         7.71 o                         
  -7   0   5         75.05         70.48         5.45 o                         
  -6   0   5        539.05        543.62        12.55 o                         
  -5   0   5         15.96         17.18         4.56 o                         
  -4   0   5        133.78        126.27         5.45 o                         
  -3   0   5        410.97        388.00         9.20 o                         
  -2   0   5       3441.33       3406.22       113.32 o                         
  -1   0   5        326.10        251.90         2.80 o                         
   0   0   5         21.49         28.62         1.07 o                         
   1   0   5         23.50         21.21         1.02 o                         
   2   0   5       1333.33       1305.86        43.43 o                         
   3   0   5       3159.30       3113.45        74.84 o                         
   4   0   5        424.86        445.50         8.73 o                         
   5   0   5        156.35        156.72         5.98 o                         
   6   0   5         25.92         29.38         4.33 o                         
   7   0   5        215.18        182.36        16.42 o                         
   8   0   5        258.87        281.15        11.43 o                         
   9   0   5         41.70         36.65        10.01 o                         
  -7   1   5         21.43         29.03         6.38 o                         
  -6   1   5         31.82         23.77         5.45 o                         
  -5   1   5        612.86        576.32        16.39 o                         
  -4   1   5       2144.48       2024.88        62.12 o                         
  -3   1   5        525.62        522.54        12.57 o                         
  -2   1   5         90.54         83.23         2.26 o                         
  -1   1   5        559.89        608.88        14.48 o                         
   0   1   5         48.39         64.28         1.92 o                         
   1   1   5        891.76        904.38        18.13 o                         
   2   1   5        266.95        279.08         5.81 o                         
   3   1   5       1381.59       1319.47        20.62 o                         
   4   1   5        998.84       1011.54        16.23 o                         
   5   1   5        229.63        235.98         7.10 o                         
   6   1   5          4.61          4.86         0.41 o                         
   7   1   5        207.41        200.60         8.61 o                         
   8   1   5        530.71        481.66        40.37 o                         
   9   1   5        188.04        184.97        13.78 o                         
  -7   2   5         34.53         37.58         6.82 o                         
  -6   2   5          9.36         10.71         5.17 o                         
  -5   2   5        372.54        385.67        12.32 o                         
  -4   2   5        712.67        704.43        18.42 o                         
  -3   2   5        500.43        501.17         8.33 o                         
  -2   2   5        915.27        900.27        10.31 o                         
  -1   2   5        124.74        122.64         1.83 o                         
   0   2   5       1522.50       1532.74        24.41 o                         
   1   2   5       4303.19       4333.06        87.19 o                         
   2   2   5       1451.44       1389.86        18.05 o                         
   3   2   5         91.40         91.03         2.44 o                         
   4   2   5        319.38        324.10         8.07 o                         
   5   2   5        378.91        405.38        20.90 o                         
   6   2   5       1072.94        973.44        31.24 o                         
   7   2   5         38.15         35.77         1.59 o                         
   8   2   5        111.75         99.90         8.83 o                         
   9   2   5         83.80         85.64        10.42 o                         
  10   2   5         11.38         12.18         5.31 o                         
  -7   3   5         67.15         49.32         7.24 o                         
  -6   3   5        236.92        228.02        15.04 o                         
  -5   3   5         99.62        103.36         5.94 o                         
  -4   3   5          8.68         14.26         3.12 o                         
  -3   3   5       1181.18       1148.55        28.38 o                         
  -2   3   5        162.61        159.74         3.83 o                         
  -1   3   5         90.30         85.95         2.74 o                         
   0   3   5        386.13        360.61         4.88 o                         
   1   3   5       1191.50       1110.11        27.69 o                         
   2   3   5       3869.67       4093.43        80.71 o                         
   3   3   5       1210.66       1228.61        14.93 o                         
   4   3   5        160.28        161.24         2.04 o                         
   5   3   5        689.45        707.59        19.92 o                         
   6   3   5        562.75        531.83         9.37 o                         
   7   3   5        194.62        200.02         9.31 o                         
   8   3   5         61.20         56.27         2.58 o                         
   9   3   5         29.18         27.71         2.19 o                         
  10   3   5         85.28        100.91         9.31 o                         
  -6   4   5        260.94        273.66        12.06 o                         
  -5   4   5        483.22        500.85        11.76 o                         
  -4   4   5        226.61        221.68         6.32 o                         
  -3   4   5        294.14        299.63         6.80 o                         
  -2   4   5       1792.39       1820.74        36.81 o                         
  -1   4   5       1082.67       1114.75        94.17 o                         
   0   4   5        676.52        690.73        12.25 o                         
   1   4   5         42.97         40.28         1.94 o                         
   2   4   5        196.51        208.25         2.79 o                         
   3   4   5        925.41        981.16        12.58 o                         
   4   4   5          7.34          9.44         1.44 o                         
   5   4   5         64.74         63.69         2.01 o                         
   6   4   5        103.65        103.67         4.44 o                         
   7   4   5        319.09        320.17         6.16 o                         
   8   4   5        315.62        289.58        16.26 o                         
   9   4   5         36.53         33.41         5.52 o                         
  10   4   5         23.58         21.47         6.82 o                         
  -5   5   5          2.87          3.47         4.03 o                         
  -4   5   5         13.77         12.20         4.58 o                         
  -3   5   5        299.25        293.32         8.23 o                         
  -2   5   5        198.86        196.04         6.32 o                         
  -1   5   5        208.71        216.42         6.43 o                         
   0   5   5        627.33        643.24        15.01 o                         
   1   5   5        895.20        859.55        13.47 o                         
   2   5   5        772.60        753.17        11.31 o                         
   3   5   5        125.00        101.65         2.94 o                         
   4   5   5        431.75        414.13         5.65 o                         
   5   5   5        643.47        669.41         9.09 o                         
   6   5   5        336.24        345.17         5.48 o                         
   7   5   5         65.20         68.78         4.13 o                         
   8   5   5        115.62        105.03         5.58 o                         
   9   5   5         37.34         33.82         3.96 o                         
  10   5   5          1.21          2.13         2.84 o                         
  -4   6   5        110.93        116.47         5.88 o                         
  -3   6   5         76.70         79.46         5.70 o                         
  -2   6   5         16.14         19.46         3.48 o                         
  -1   6   5         31.03         35.80         3.79 o                         
   0   6   5         76.92         71.44         8.45 o                         
   1   6   5         59.48         57.57         2.91 o                         
   2   6   5        288.56        308.31         6.45 o                         
   3   6   5        283.70        295.54         9.22 o                         
   4   6   5         29.10         31.43         2.20 o                         
   5   6   5        202.81        200.57         5.82 o                         
   6   6   5        821.22        849.29        13.84 o                         
   7   6   5        570.73        578.78        17.96 o                         
   8   6   5        146.16        144.06         4.65 o                         
   9   6   5          9.24          5.49         2.98 o                         
  -3   7   5         21.58         16.74         5.22 o                         
  -2   7   5         31.32         35.29         4.28 o                         
  -1   7   5        614.13        607.39        33.30 o                         
   0   7   5        693.28        727.63        14.30 o                         
   1   7   5        442.33        447.09         8.82 o                         
   2   7   5         66.15         65.75         3.34 o                         
   3   7   5         13.60         12.54         3.88 o                         
   4   7   5        287.61        294.72        11.55 o                         
   5   7   5        394.80        392.69         7.29 o                         
   6   7   5        274.89        289.06         9.73 o                         
   7   7   5          0.14          0.22         2.54 o                         
   8   7   5         15.09         22.17         2.73 o                         
   9   7   5          0.37          2.65         3.26 o                         
  -2   8   5         12.47         12.01         4.39 o                         
  -1   8   5         36.26         37.21         8.71 o                         
   0   8   5        455.50        450.46        13.46 o                         
   1   8   5        696.70        662.38        14.00 o                         
   2   8   5         18.92         20.34         3.49 o                         
   3   8   5         87.33         84.35         3.95 o                         
   4   8   5        507.89        542.76        10.73 o                         
   5   8   5        524.15        542.54         9.93 o                         
   6   8   5        107.81        113.87         3.91 o                         
   7   8   5         17.06         18.56         2.88 o                         
   8   8   5          7.51          5.51         2.95 o                         
   9   8   5        155.83        154.03         8.48 o                         
  -1   9   5        191.06        190.60        14.16 o                         
   0   9   5         15.96         12.56         5.72 o                         
   1   9   5         10.60         16.51         4.14 o                         
   2   9   5        124.90        132.35         6.68 o                         
   3   9   5        175.51        177.78         8.24 o                         
   4   9   5         11.25         11.56         3.64 o                         
   5   9   5        565.43        583.62        12.45 o                         
   6   9   5        377.01        384.61         9.10 o                         
   7   9   5          0.41          1.16         3.13 o                         
   8   9   5          0.89          4.88         3.34 o                         
   1  10   5         19.50         23.39         7.04 o                         
   2  10   5        135.01        133.27        14.72 o                         
   3  10   5        809.49        866.31        23.39 o                         
   4  10   5        420.53        437.36        18.14 o                         
   5  10   5          9.34         13.98         4.24 o                         
   6  10   5         15.66         20.76         3.88 o                         
  -4  -9   6          5.41          8.16         5.65 o                         
  -3  -9   6         69.91         77.43         5.77 o                         
  -2  -9   6         69.22         63.38         5.48 o                         
  -1  -9   6        111.92        123.79         8.16 o                         
   0  -9   6         43.27         45.47         8.65 o                         
   1  -9   6        135.50        134.56        15.90 o                         
  -6  -8   6        177.39        173.37        10.52 o                         
  -5  -8   6        250.40        251.68        18.73 o                         
  -4  -8   6        192.17        194.02        18.95 o                         
  -3  -8   6         56.14         55.28         4.07 o                         
  -2  -8   6          0.79          3.12         3.11 o                         
  -1  -8   6         13.82         11.36         3.81 o                         
   0  -8   6         12.26         17.77         2.87 o                         
   1  -8   6         54.27         58.31         5.52 o                         
   2  -8   6          2.59          4.44         6.33 o                         
   3  -8   6        102.08         92.78         3.63 o                         
  -7  -7   6         12.07         21.21         7.61 o                         
  -6  -7   6         36.48         37.39        10.92 o                         
  -5  -7   6        186.63        189.55         9.64 o                         
  -4  -7   6        644.50        626.56        25.73 o                         
  -3  -7   6        455.01        434.78        33.76 o                         
  -2  -7   6        164.32        147.55         6.52 o                         
  -1  -7   6         51.59         57.90         4.80 o                         
   0  -7   6        524.60        521.68        22.57 o                         
   1  -7   6        868.16        871.44        72.08 o                         
   2  -7   6        318.59        297.83         6.39 o                         
   3  -7   6        117.50        104.28         4.98 o                         
   4  -7   6         51.13         64.40         9.80 o                         
  -7  -6   6        127.35        127.97        10.43 o                         
  -6  -6   6        152.69        143.20         9.73 o                         
  -5  -6   6        171.71        158.84        12.46 o                         
  -4  -6   6         45.35         45.59         5.36 o                         
  -3  -6   6        145.99        141.40         4.92 o                         
  -2  -6   6         72.80         64.91         3.32 o                         
  -1  -6   6        179.72        165.47        12.41 o                         
   0  -6   6         26.73         35.60         5.09 o                         
   1  -6   6        361.32        360.37         5.85 o                         
   2  -6   6        365.67        371.14        30.57 o                         
   3  -6   6          2.13          4.47         1.81 o                         
   4  -6   6         40.80         33.81         5.03 o                         
   5  -6   6        478.30        480.37        21.21 o                         
  -7  -5   6         68.67         61.80         8.38 o                         
  -6  -5   6        761.91        807.07        47.67 o                         
  -5  -5   6        325.59        335.75        12.29 o                         
  -4  -5   6        377.65        315.05        14.55 o                         
  -3  -5   6        470.89        472.10        12.83 o                         
  -2  -5   6        532.48        521.20        20.68 o                         
  -1  -5   6       1443.06       1361.54        73.95 o                         
   0  -5   6        520.96        473.63         8.49 o                         
   1  -5   6          6.18          5.18         1.48 o                         
   2  -5   6         10.18          8.57         1.73 o                         
   3  -5   6        193.63        196.23         9.58 o                         
   4  -5   6        423.87        427.49        38.30 o                         
   5  -5   6         67.72         78.98         8.27 o                         
   6  -5   6        238.41        254.75        14.39 o                         
  -8  -4   6        294.74        307.67        11.38 o                         
  -7  -4   6          4.56          1.49         4.58 o                         
  -6  -4   6         86.37         91.79         8.13 o                         
  -5  -4   6        525.12        504.75        16.55 o                         
  -4  -4   6         25.08         19.54         4.84 o                         
  -3  -4   6       1881.73       1928.95        57.58 o                         
  -2  -4   6        173.02        176.05         5.89 o                         
  -1  -4   6       1833.51       1916.12        54.34 o                         
   0  -4   6       1129.82       1135.43        31.77 o                         
   1  -4   6         94.57         81.66         1.79 o                         
   2  -4   6         28.32         31.38         2.69 o                         
   3  -4   6        355.79        365.89        15.76 o                         
   4  -4   6        791.52        776.09        44.28 o                         
   5  -4   6        217.01        229.60        11.41 o                         
   6  -4   6        119.20        122.92         9.57 o                         
   7  -4   6         33.60         31.57         7.89 o                         
  -8  -3   6        201.96        188.38         8.90 o                         
  -7  -3   6        400.85        374.06        12.91 o                         
  -6  -3   6        170.86        180.27         8.37 o                         
  -5  -3   6          3.70          6.30         3.51 o                         
  -4  -3   6        485.21        553.74        26.00 o                         
  -3  -3   6          2.74         17.21         5.75 o                         
  -2  -3   6         41.10         39.82         3.56 o                         
  -1  -3   6         49.40         48.17         3.05 o                         
   0  -3   6        242.04        244.71         5.12 o                         
   1  -3   6         55.88         53.40         2.23 o                         
   2  -3   6          8.17         14.23         2.29 o                         
   3  -3   6        194.78        212.41         3.07 o                         
   4  -3   6        245.60        259.24        10.18 o                         
   5  -3   6        259.23        267.76        11.04 o                         
   6  -3   6          1.68         -4.24         8.73 o                         
   7  -3   6         19.10         12.11         6.61 o                         
   8  -3   6         98.09        101.19         9.92 o                         
  -8  -2   6         40.56         41.56         6.03 o                         
  -7  -2   6        167.82        188.53         9.46 o                         
  -6  -2   6         20.86         30.48         4.45 o                         
  -5  -2   6        238.59        212.85         6.50 o                         
  -4  -2   6        405.68        388.88         8.16 o                         
  -3  -2   6       1544.57       1587.27        22.01 o                         
  -2  -2   6       2473.78       2411.05        39.38 o                         
  -1  -2   6        539.88        528.73        18.48 o                         
   0  -2   6        558.77        546.26         7.36 o                         
   1  -2   6        702.27        678.65        22.88 o                         
   2  -2   6       1862.01       1966.68        26.13 o                         
   3  -2   6       1583.31       1651.69        47.52 o                         
   4  -2   6         63.75         68.18         5.56 o                         
   5  -2   6          4.30         -1.07         7.24 o                         
   6  -2   6         60.37         59.16         6.31 o                         
   7  -2   6         81.23         85.57         7.85 o                         
   8  -2   6          0.28         -1.44         6.29 o                         
  -8  -1   6         89.77         95.45         7.35 o                         
  -7  -1   6         49.26         44.36         5.74 o                         
  -6  -1   6         81.61         82.59         5.24 o                         
  -5  -1   6        173.94        161.71         5.78 o                         
  -4  -1   6        114.44        108.31         4.35 o                         
  -3  -1   6         23.02         24.98         2.72 o                         
  -2  -1   6        291.54        326.22         6.97 o                         
  -1  -1   6        119.57        119.19         2.06 o                         
   0  -1   6         60.21         82.40         1.77 o                         
   1  -1   6        331.90        336.11         8.46 o                         
   2  -1   6        656.32        679.88         7.55 o                         
   3  -1   6        454.44        442.35        11.36 o                         
   4  -1   6        384.44        388.28        11.20 o                         
   5  -1   6         46.28         53.25         5.22 o                         
   6  -1   6        242.11        249.14        10.04 o                         
   7  -1   6         78.73         84.05         7.12 o                         
   8  -1   6         79.20         93.55         8.08 o                         
   9  -1   6         66.30         73.06        13.06 o                         
  -7   0   6        185.19        188.07         8.19 o                         
  -6   0   6        202.12        231.31         9.42 o                         
  -5   0   6        203.43        218.78         9.01 o                         
  -4   0   6        831.39        883.46        23.98 o                         
  -3   0   6       1169.14       1136.39        33.04 o                         
  -2   0   6       1358.53       1285.67        34.74 o                         
  -1   0   6       1379.03       1448.75        22.19 o                         
   0   0   6          2.37          6.83         1.18 o                         
   1   0   6         48.79         44.37         1.43 o                         
   2   0   6        572.88        569.26         6.01 o                         
   3   0   6         70.71         72.77         1.58 o                         
   4   0   6        161.31        171.88         4.54 o                         
   5   0   6        800.61        857.52        23.21 o                         
   6   0   6        578.85        567.47        16.65 o                         
   7   0   6         10.54          8.31         5.05 o                         
   8   0   6         60.44         59.91         7.10 o                         
   9   0   6         16.18         16.48         6.61 o                         
  -7   1   6         25.08         31.36         7.24 o                         
  -6   1   6         27.98         25.85         5.98 o                         
  -5   1   6         73.52         64.52         9.59 o                         
  -4   1   6         49.03         49.22         5.19 o                         
  -3   1   6         57.36         63.50         4.68 o                         
  -2   1   6       1343.90       1349.04        19.10 o                         
  -1   1   6       1067.91       1024.94        14.48 o                         
   0   1   6        635.91        644.27         6.70 o                         
   1   1   6       1045.34       1073.62        12.29 o                         
   2   1   6       1009.70       1000.15        21.98 o                         
   3   1   6       2122.53       2126.26        36.66 o                         
   4   1   6        431.74        428.21         8.95 o                         
   5   1   6        472.90        504.69        28.99 o                         
   6   1   6       1740.57       1828.80       114.79 o                         
   7   1   6        261.63        284.14         7.92 o                         
   8   1   6        144.66        146.27         8.45 o                         
   9   1   6         14.21         15.46         6.03 o                         
  -7   2   6        194.32        196.05        17.37 o                         
  -6   2   6         28.00         24.94         6.24 o                         
  -5   2   6        539.50        525.63        16.88 o                         
  -4   2   6        387.82        408.70        12.62 o                         
  -3   2   6        344.11        338.90        18.31 o                         
  -2   2   6        233.44        224.54         2.82 o                         
  -1   2   6          5.77          9.12         3.02 o                         
   0   2   6        337.29        309.66         4.07 o                         
   1   2   6        424.95        429.41        10.69 o                         
   2   2   6        104.48        104.33         2.04 o                         
   3   2   6       1053.67       1056.80        22.84 o                         
   4   2   6        560.42        556.44        11.92 o                         
   5   2   6          1.62          3.42         1.28 o                         
   6   2   6        236.46        217.96        22.76 o                         
   7   2   6        212.42        201.90         4.66 o                         
   8   2   6        529.92        476.55        15.95 o                         
   9   2   6        101.91        119.88         7.50 o                         
  -6   3   6          0.87         14.92         9.57 o                         
  -5   3   6         81.14         75.14         7.12 o                         
  -4   3   6       1192.55       1182.97        23.31 o                         
  -3   3   6       1001.93        978.61        12.98 o                         
  -2   3   6        500.70        458.70        18.32 o                         
  -1   3   6         13.36         14.30         1.53 o                         
   0   3   6       1627.33       1569.14        25.62 o                         
   1   3   6       2786.67       2756.48        47.49 o                         
   2   3   6       1427.28       1412.26        18.73 o                         
   3   3   6          2.52          3.20         1.06 o                         
   4   3   6         22.44         23.07         1.40 o                         
   5   3   6        450.36        443.32        16.72 o                         
   6   3   6        208.89        215.06        11.49 o                         
   7   3   6         48.27         47.99         1.64 o                         
   8   3   6         42.58         40.48         3.71 o                         
   9   3   6        124.04        118.72         9.34 o                         
  10   3   6          5.12          3.12         7.17 o                         
  -5   4   6        120.03        148.02        13.41 o                         
  -4   4   6        197.14        191.21         7.71 o                         
  -3   4   6         58.38         60.64         4.02 o                         
  -2   4   6        486.19        465.57        13.17 o                         
  -1   4   6         45.74         41.33         1.93 o                         
   0   4   6          1.18          6.19         4.46 o                         
   1   4   6       1726.84       1683.54        36.18 o                         
   2   4   6        970.53        928.21        12.59 o                         
   3   4   6        183.81        187.07         4.77 o                         
   4   4   6         55.14         54.72         3.60 o                         
   5   4   6        280.64        285.54         8.68 o                         
   6   4   6       1127.03       1080.33        23.56 o                         
   7   4   6        423.23        423.18        13.38 o                         
   8   4   6          1.15         -0.34         2.33 o                         
   9   4   6         45.59         41.67         2.41 o                         
  10   4   6         91.18        100.84         9.45 o                         
  -5   5   6        197.88        197.70         7.88 o                         
  -4   5   6        131.96        141.79         6.45 o                         
  -3   5   6         78.80         90.16         4.78 o                         
  -2   5   6        503.61        488.20        15.55 o                         
  -1   5   6       2150.12       2310.09        52.38 o                         
   0   5   6        553.50        543.29        25.62 o                         
   1   5   6          7.70         10.14         1.73 o                         
   2   5   6         91.70         91.53         2.36 o                         
   3   5   6         70.67         68.41         2.29 o                         
   4   5   6        721.57        710.49        29.19 o                         
   5   5   6          5.28          6.70         2.44 o                         
   6   5   6        516.93        494.87        19.57 o                         
   7   5   6        334.12        339.84        10.53 o                         
   8   5   6          0.83          1.76         1.91 o                         
   9   5   6         11.65          9.92         6.86 o                         
  -4   6   6         53.61         64.44         5.62 o                         
  -3   6   6          9.90         11.96         4.15 o                         
  -2   6   6        107.01        111.68         7.61 o                         
  -1   6   6       1119.49       1081.08        35.15 o                         
   0   6   6        959.11       1010.78        19.95 o                         
   1   6   6         13.55         24.65         3.64 o                         
   2   6   6         19.87         23.08         2.06 o                         
   3   6   6        525.15        546.92         9.84 o                         
   4   6   6        951.09        942.64        62.76 o                         
   5   6   6        535.71        515.27         8.04 o                         
   6   6   6          1.70         -0.04         2.25 o                         
   7   6   6         12.53         16.08         2.43 o                         
   8   6   6         22.08         27.18         2.60 o                         
   9   6   6         39.45         36.32         2.89 o                         
  -3   7   6        390.99        399.38        19.85 o                         
  -2   7   6        112.97        123.43         6.10 o                         
  -1   7   6          0.13         -3.69         3.69 o                         
   0   7   6          2.10          7.05         3.28 o                         
   1   7   6        160.43        140.51         9.87 o                         
   2   7   6         64.73         52.74         3.40 o                         
   3   7   6         23.04         20.87         2.41 o                         
   4   7   6        421.99        414.01        16.50 o                         
   5   7   6        228.18        231.63         6.57 o                         
   6   7   6        526.36        544.57        15.14 o                         
   7   7   6        271.83        277.16         6.41 o                         
   8   7   6         32.11         32.79         3.49 o                         
   9   7   6        213.30        209.43        11.53 o                         
  -2   8   6         67.48         63.29         5.66 o                         
  -1   8   6        240.89        266.00         8.77 o                         
   0   8   6        204.40        220.52         7.18 o                         
   1   8   6        350.54        340.32        37.34 o                         
   2   8   6        731.85        687.81        14.25 o                         
   3   8   6        315.72        309.28         8.61 o                         
   4   8   6        196.85        200.56         5.01 o                         
   5   8   6          0.49          6.88         2.73 o                         
   6   8   6          4.15          6.28         3.81 o                         
   7   8   6        372.18        356.17        10.06 o                         
   8   8   6         16.32         16.94         3.12 o                         
   0   9   6         48.53         45.40         6.32 o                         
   1   9   6         64.32         73.65         5.44 o                         
   2   9   6         54.02         56.44         4.77 o                         
   3   9   6        147.38        140.07         5.60 o                         
   4   9   6        264.45        271.33        14.96 o                         
   5   9   6        283.34        295.34         7.34 o                         
   6   9   6        196.92        213.52         6.81 o                         
   7   9   6          1.58          5.46         3.23 o                         
   2  10   6         36.86         39.68         5.04 o                         
   3  10   6         64.30         69.42         6.83 o                         
   4  10   6          0.03         -6.18         7.82 o                         
   5  10   6         15.50         19.28         4.91 o                         
  -3  -9   7          4.68         11.42         4.78 o                         
  -2  -9   7          4.47          4.35         3.59 o                         
  -1  -9   7         98.86        103.68        17.78 o                         
  -5  -8   7         11.78          8.62         6.22 o                         
  -4  -8   7        153.16        169.48         9.27 o                         
  -3  -8   7          2.63          8.24         4.64 o                         
  -2  -8   7         28.13         17.62         4.26 o                         
  -1  -8   7        133.93        128.60         6.02 o                         
   0  -8   7        481.35        425.58        20.18 o                         
   1  -8   7        206.27        203.98        17.95 o                         
   2  -8   7         24.49         30.84         5.10 o                         
  -6  -7   7        188.07        202.08        12.18 o                         
  -5  -7   7         19.43         17.53         6.17 o                         
  -4  -7   7         51.00         47.48         6.08 o                         
  -3  -7   7         94.95         89.06         6.12 o                         
  -2  -7   7         42.79         41.97         3.69 o                         
  -1  -7   7        126.69        119.57         5.00 o                         
   0  -7   7        184.48        157.69         8.48 o                         
   1  -7   7          0.10          0.77         2.72 o                         
   2  -7   7          0.01         -0.80         2.04 o                         
   3  -7   7          0.11          6.45         8.01 o                         
   4  -7   7         10.44         26.59        14.25 o                         
  -6  -6   7         26.25         28.87         7.43 o                         
  -5  -6   7        184.46        183.83         9.99 o                         
  -4  -6   7        270.35        258.10        10.38 o                         
  -3  -6   7        270.80        269.05        12.83 o                         
  -2  -6   7        215.20        220.80        10.24 o                         
  -1  -6   7        308.02        312.90        19.65 o                         
   0  -6   7         73.75         77.15         3.56 o                         
   1  -6   7        107.91        114.77         8.02 o                         
   2  -6   7        258.80        263.97        15.48 o                         
   3  -6   7        110.67        107.51         7.13 o                         
   4  -6   7         67.54         61.54         8.80 o                         
   5  -6   7         20.77          0.68        12.46 o                         
  -7  -5   7         49.10         36.71         5.91 o                         
  -6  -5   7         68.73         61.77         8.10 o                         
  -5  -5   7         44.78         42.33         6.61 o                         
  -4  -5   7          0.74          2.12         4.73 o                         
  -3  -5   7         31.65         30.69         4.80 o                         
  -2  -5   7          0.10          5.91         3.52 o                         
  -1  -5   7         64.30         72.18         4.07 o                         
   0  -5   7         44.96         40.85         3.81 o                         
   1  -5   7        348.29        344.08        14.69 o                         
   2  -5   7        120.88        121.54         5.24 o                         
   3  -5   7         59.21         51.96         2.73 o                         
   4  -5   7         41.75         37.93         7.12 o                         
   5  -5   7        107.72        124.48        10.36 o                         
   6  -5   7        409.84        415.90        20.65 o                         
  -7  -4   7        249.12        248.25        14.72 o                         
  -6  -4   7        473.64        486.91        14.95 o                         
  -5  -4   7        396.99        393.39         6.75 o                         
  -4  -4   7        222.08        236.91         4.85 o                         
  -3  -4   7        432.98        423.00        12.74 o                         
  -2  -4   7        613.77        602.56        15.16 o                         
  -1  -4   7       1623.75       1669.34        43.96 o                         
   0  -4   7        387.14        386.86         8.01 o                         
   1  -4   7         13.31         14.59         1.72 o                         
   2  -4   7         31.09         32.64         3.76 o                         
   3  -4   7          6.82          7.83         2.99 o                         
   4  -4   7        114.17        126.13         8.78 o                         
   5  -4   7          0.09          4.12         6.24 o                         
   6  -4   7         25.99         34.74         7.94 o                         
   7  -4   7          2.74         -1.89         7.64 o                         
  -7  -3   7         80.26         81.95         7.87 o                         
  -6  -3   7         31.48         33.11         5.03 o                         
  -5  -3   7         56.21         54.44         5.19 o                         
  -4  -3   7          0.47          0.77         2.23 o                         
  -3  -3   7        171.60        160.84         8.41 o                         
  -2  -3   7         37.87         40.54         2.46 o                         
  -1  -3   7       1154.25       1156.55        32.06 o                         
   0  -3   7        793.60        786.12        38.95 o                         
   1  -3   7        226.15        226.98         6.04 o                         
   2  -3   7         12.83         13.74         1.56 o                         
   3  -3   7        953.07        951.42         9.41 o                         
   4  -3   7       1378.29       1518.78        59.63 o                         
   5  -3   7        273.89        304.90        12.81 o                         
   6  -3   7         13.95         27.68         6.75 o                         
   7  -3   7          5.27         15.65        11.53 o                         
  -7  -2   7        243.04        257.66        11.24 o                         
  -6  -2   7         19.27         22.85         7.78 o                         
  -5  -2   7         63.86         53.20         4.63 o                         
  -4  -2   7        469.23        429.76        21.71 o                         
  -3  -2   7        964.84        971.57        15.57 o                         
  -2  -2   7        134.25        135.15         2.98 o                         
  -1  -2   7         39.84         39.86         1.86 o                         
   0  -2   7        107.08        108.56         2.98 o                         
   1  -2   7        171.49        174.94         2.48 o                         
   2  -2   7        260.43        254.67         6.10 o                         
   3  -2   7          0.27         -2.56         3.89 o                         
   4  -2   7        294.17        301.01        15.13 o                         
   5  -2   7        400.90        403.46        14.32 o                         
   6  -2   7          1.57          4.96         5.56 o                         
   7  -2   7          1.61          6.38         6.40 o                         
   8  -2   7         76.69         83.24         8.94 o                         
  -7  -1   7         96.89        109.75         8.47 o                         
  -6  -1   7         62.81         68.72         6.65 o                         
  -5  -1   7         47.75         45.33         5.05 o                         
  -4  -1   7         44.85         57.58         4.54 o                         
  -3  -1   7       1724.27       1714.65        38.26 o                         
  -2  -1   7       1758.11       1833.56        42.25 o                         
  -1  -1   7         93.20         85.83         1.85 o                         
   0  -1   7        190.41        186.50         2.81 o                         
   1  -1   7       1534.48       1546.30        32.98 o                         
   2  -1   7       2254.08       2325.63        37.27 o                         
   3  -1   7        850.50        805.62        25.50 o                         
   4  -1   7          1.05          1.49         3.84 o                         
   5  -1   7         88.40         79.89         6.54 o                         
   6  -1   7        110.04        109.71         7.71 o                         
   7  -1   7        108.20         99.86         8.43 o                         
   8  -1   7         19.68         13.81         6.92 o                         
  -7   0   7          0.99         -4.13         6.01 o                         
  -6   0   7        145.10        149.48         7.21 o                         
  -5   0   7        324.88        348.77        18.25 o                         
  -4   0   7          3.95          0.00         4.52 o                         
  -3   0   7        133.37        122.19         6.22 o                         
  -2   0   7         89.70         92.76         4.73 o                         
  -1   0   7         31.53         35.11         1.43 o                         
   0   0   7         84.94         84.27         5.74 o                         
   1   0   7        201.78        226.19         3.34 o                         
   2   0   7        852.60        869.49        10.46 o                         
   3   0   7        947.35        963.85        13.36 o                         
   4   0   7        112.95        118.61         5.63 o                         
   5   0   7         25.37         31.29         4.80 o                         
   6   0   7         34.35         37.14         5.84 o                         
   7   0   7        813.52        809.91        27.50 o                         
   8   0   7        212.30        222.08        11.74 o                         
   9   0   7          1.86          5.91         6.80 o                         
  -6   1   7        103.89         86.71         8.52 o                         
  -5   1   7        500.40        529.87        18.14 o                         
  -4   1   7       1064.86       1085.40        39.35 o                         
  -3   1   7        498.45        461.46        17.23 o                         
  -2   1   7        168.55        167.55         6.08 o                         
  -1   1   7        390.83        368.61         5.44 o                         
   0   1   7       1748.34       1744.13        25.15 o                         
   1   1   7        255.16        228.83         2.67 o                         
   2   1   7        143.12        146.34         1.79 o                         
   3   1   7         20.73         23.50         1.08 o                         
   4   1   7          0.42          2.67         1.58 o                         
   5   1   7        199.37        200.05        11.12 o                         
   6   1   7         13.77         15.99         7.49 o                         
   7   1   7        194.00        211.05         8.87 o                         
   8   1   7         53.36         59.63         7.26 o                         
   9   1   7         12.82         13.85         6.40 o                         
  -6   2   7          0.80          8.03         6.43 o                         
  -5   2   7         81.41         94.37         7.61 o                         
  -4   2   7        188.17        198.80         9.15 o                         
  -3   2   7        159.06        170.30         7.61 o                         
  -2   2   7         17.25         18.05         1.18 o                         
  -1   2   7         57.83         52.70         1.70 o                         
   0   2   7       1492.73       1448.73        26.63 o                         
   1   2   7       1046.34       1020.05        17.18 o                         
   2   2   7        990.43       1005.56        21.82 o                         
   3   2   7        307.33        288.39         2.90 o                         
   4   2   7        437.05        418.57         5.00 o                         
   5   2   7        604.11        599.80         9.91 o                         
   6   2   7         95.91         98.92         7.83 o                         
   7   2   7        209.30        200.61         6.73 o                         
   8   2   7         85.00         87.88         7.26 o                         
   9   2   7         13.94         11.60         6.22 o                         
  -5   3   7        150.90        148.09         9.50 o                         
  -4   3   7        207.80        212.63         9.76 o                         
  -3   3   7        317.29        311.68         4.59 o                         
  -2   3   7        163.78        155.76         4.47 o                         
  -1   3   7        146.55        142.41         2.67 o                         
   0   3   7          9.14         10.77         1.53 o                         
   1   3   7          2.50          3.02         2.09 o                         
   2   3   7         59.03         56.73         1.72 o                         
   3   3   7         14.42         15.28         2.52 o                         
   4   3   7        422.66        438.60         5.17 o                         
   5   3   7        226.84        222.56         6.98 o                         
   6   3   7        342.44        330.44        11.26 o                         
   7   3   7        209.85        202.15         6.64 o                         
   8   3   7          6.31         13.87         4.21 o                         
   9   3   7          9.81          9.94         6.75 o                         
  -5   4   7         77.58         98.00        12.69 o                         
  -4   4   7        195.99        213.16         9.06 o                         
  -3   4   7        395.27        392.92        11.40 o                         
  -2   4   7        246.30        234.66         3.87 o                         
  -1   4   7        777.80        757.23        29.12 o                         
   0   4   7       1720.45       1669.11        28.05 o                         
   1   4   7        843.24        848.81        11.30 o                         
   2   4   7        569.78        578.49         7.38 o                         
   3   4   7         98.82         93.05         2.33 o                         
   4   4   7        596.06        597.29         8.35 o                         
   5   4   7        849.38        857.74        39.02 o                         
   6   4   7         88.10         91.65         2.65 o                         
   7   4   7          0.22          1.50         3.15 o                         
   8   4   7         21.99         20.38         1.86 o                         
   9   4   7         33.94         35.07         7.78 o                         
  -4   5   7          0.09          3.26         5.97 o                         
  -3   5   7          1.82         -0.34         2.52 o                         
  -2   5   7         30.10         34.25         2.79 o                         
  -1   5   7          5.45          5.95         2.39 o                         
   0   5   7         17.09         16.84         2.04 o                         
   1   5   7        388.32        373.87        14.70 o                         
   2   5   7        365.82        354.08         5.59 o                         
   3   5   7        114.91        111.03         2.64 o                         
   4   5   7         37.57         37.21         3.83 o                         
   5   5   7        113.01        115.27         3.13 o                         
   6   5   7        589.33        583.83        13.75 o                         
   7   5   7        270.65        269.29        12.81 o                         
   8   5   7         31.50         31.03         3.86 o                         
   9   5   7         25.77         25.94         7.78 o                         
  -3   6   7          2.53          4.12         3.62 o                         
  -2   6   7        272.89        275.99        14.92 o                         
  -1   6   7        867.30        899.08        25.30 o                         
   0   6   7        290.77        282.92        14.73 o                         
   1   6   7          1.29          0.60         2.08 o                         
   2   6   7          0.38          3.51         2.25 o                         
   3   6   7        133.74        126.19         3.96 o                         
   4   6   7        190.00        179.49         5.56 o                         
   5   6   7         30.22         34.57         2.62 o                         
   6   6   7        128.46        138.27         3.89 o                         
   7   6   7        131.85        133.78         4.01 o                         
   8   6   7         22.01         19.97         2.61 o                         
   9   6   7          5.21          5.65         2.79 o                         
  -2   7   7        105.34        113.17         7.58 o                         
  -1   7   7        257.70        254.42         8.20 o                         
   0   7   7        425.13        445.34        12.21 o                         
   1   7   7        109.36        103.22         5.34 o                         
   2   7   7          2.91          5.83         3.12 o                         
   3   7   7        403.98        400.93         7.56 o                         
   4   7   7        930.94        962.37        15.47 o                         
   5   7   7        354.21        345.17         6.97 o                         
   6   7   7          1.22          4.25         2.32 o                         
   7   7   7          2.54          5.88         2.92 o                         
   8   7   7        384.45        380.26        13.42 o                         
  -1   8   7         26.29         18.27         5.62 o                         
   0   8   7        151.94        149.03        17.11 o                         
   1   8   7         44.97         45.17         4.42 o                         
   2   8   7         89.77         94.69         3.92 o                         
   3   8   7         51.25         45.66         3.29 o                         
   4   8   7        297.66        292.47         6.13 o                         
   5   8   7        448.63        453.54        13.02 o                         
   6   8   7         14.35         10.23         3.51 o                         
   7   8   7         10.66         12.54         3.09 o                         
   8   8   7          9.55          9.40         3.14 o                         
   1   9   7        168.65        173.94        13.13 o                         
   2   9   7        312.10        320.30         9.56 o                         
   3   9   7        333.48        307.66        15.85 o                         
   4   9   7          5.33          8.19         4.96 o                         
   5   9   7          3.87          3.44         3.13 o                         
   6   9   7         49.81         52.74         3.94 o                         
   7   9   7          4.05          7.20         3.32 o                         
  -3  -8   8         37.52         49.13         6.08 o                         
  -2  -8   8          5.40          4.52         4.14 o                         
  -1  -8   8         95.89        104.09         4.78 o                         
   0  -8   8        224.42        216.09        16.88 o                         
   1  -8   8        125.96        122.54        14.83 o                         
  -5  -7   8          2.64          1.61         6.08 o                         
  -4  -7   8          5.20          5.38         5.54 o                         
  -3  -7   8          1.42          1.93         4.68 o                         
  -2  -7   8          1.01          4.98         4.28 o                         
  -1  -7   8         84.42         76.91         4.63 o                         
   0  -7   8        511.90        497.89        31.62 o                         
   1  -7   8        245.81        242.36        14.10 o                         
   2  -7   8         48.79         50.15         2.54 o                         
   3  -7   8          7.37         12.13         8.57 o                         
  -6  -6   8        305.52        321.27        15.86 o                         
  -5  -6   8         18.37         17.44         6.66 o                         
  -4  -6   8         18.88         18.11         5.59 o                         
  -3  -6   8        209.32        215.31         9.10 o                         
  -2  -6   8        555.42        564.66        15.79 o                         
  -1  -6   8        143.47        145.94         8.36 o                         
   0  -6   8          9.96          8.45         2.70 o                         
   1  -6   8         24.73         27.15         4.17 o                         
   2  -6   8         44.61         45.84         8.34 o                         
   3  -6   8        136.38        138.07        10.31 o                         
   4  -6   8          1.68          4.00         7.47 o                         
  -6  -5   8        152.99        158.94         7.98 o                         
  -5  -5   8         11.28          9.20         6.36 o                         
  -4  -5   8          8.74         13.53         3.84 o                         
  -3  -5   8         29.81         35.93         5.17 o                         
  -2  -5   8       1167.93       1162.59        37.07 o                         
  -1  -5   8       1036.22       1046.35        26.24 o                         
   0  -5   8        108.02        118.13         4.57 o                         
   1  -5   8         25.24         28.39         2.82 o                         
   2  -5   8        165.61        170.52         3.55 o                         
   3  -5   8        399.07        400.30         6.93 o                         
   4  -5   8        163.72        191.21        12.20 o                         
   5  -5   8          5.46         -2.37        11.92 o                         
  -6  -4   8         77.42         80.12         7.36 o                         
  -5  -4   8          9.08          8.19         5.10 o                         
  -4  -4   8        202.38        202.62         3.81 o                         
  -3  -4   8          4.45          5.02         2.16 o                         
  -2  -4   8         60.90         56.56         3.64 o                         
  -1  -4   8        318.47        313.15         7.00 o                         
   0  -4   8         34.08         33.80         5.36 o                         
   1  -4   8          0.70          2.23         2.36 o                         
   2  -4   8         50.35         49.85         1.79 o                         
   3  -4   8        190.96        184.03         2.09 o                         
   4  -4   8         97.53         99.56         8.92 o                         
   5  -4   8         36.12         39.07         8.01 o                         
   6  -4   8          0.88         -2.47         7.29 o                         
  -6  -3   8         15.00         15.28         5.10 o                         
  -5  -3   8        245.00        239.66         8.49 o                         
  -4  -3   8        399.52        411.99         6.15 o                         
  -3  -3   8        552.18        560.40         9.68 o                         
  -2  -3   8        348.39        342.82         5.68 o                         
  -1  -3   8        401.18        413.01         5.80 o                         
   0  -3   8         95.48         96.25         3.08 o                         
   1  -3   8        642.01        669.40         8.06 o                         
   2  -3   8        123.18        132.49         5.10 o                         
   3  -3   8         24.16         23.16         0.47 o                         
   4  -3   8         87.97         90.16         7.68 o                         
   5  -3   8          2.50         -3.66         6.19 o                         
   6  -3   8         11.31         21.65         7.33 o                         
   7  -3   8          7.19          5.17         7.52 o                         
  -6  -2   8          0.62         -2.22         4.75 o                         
  -5  -2   8          0.74          6.43         5.21 o                         
  -4  -2   8          0.83          2.73         3.64 o                         
  -3  -2   8        240.61        230.78         5.04 o                         
  -2  -2   8        142.01        142.44         3.55 o                         
  -1  -2   8        785.37        797.05        11.60 o                         
   0  -2   8        775.95        786.13        24.88 o                         
   1  -2   8        171.87        173.10         3.80 o                         
   2  -2   8        472.50        497.27         5.98 o                         
   3  -2   8        303.01        280.48        10.78 o                         
   4  -2   8        567.51        579.28        18.86 o                         
   5  -2   8        474.49        522.58        24.89 o                         
   6  -2   8         78.09         75.28         8.31 o                         
   7  -2   8         20.11         22.63         7.12 o                         
  -6  -1   8        112.49        112.86         6.99 o                         
  -5  -1   8        130.91        120.72         6.29 o                         
  -4  -1   8        261.46        235.35        21.32 o                         
  -3  -1   8        590.91        564.33        11.79 o                         
  -2  -1   8        283.63        272.60         7.38 o                         
  -1  -1   8          6.25          8.32         1.45 o                         
   0  -1   8          1.21          1.18         1.53 o                         
   1  -1   8         50.65         51.65         1.89 o                         
   2  -1   8        226.36        233.75         8.24 o                         
   3  -1   8         37.13         39.87         1.06 o                         
   4  -1   8        130.67        132.93         7.24 o                         
   5  -1   8         46.61         47.76         9.20 o                         
   6  -1   8          3.45         -3.84         5.70 o                         
   7  -1   8          0.72         13.62        10.22 o                         
   8  -1   8         54.41         71.16         8.92 o                         
  -6   0   8          0.65          3.42         5.28 o                         
  -5   0   8         16.02         14.74         4.72 o                         
  -4   0   8        122.12        124.38         7.80 o                         
  -3   0   8        548.48        574.83        21.98 o                         
  -2   0   8        888.82        914.08        28.94 o                         
  -1   0   8        368.13        379.26         5.94 o                         
   0   0   8        403.23        419.64         6.21 o                         
   1   0   8       1134.17       1163.91        20.39 o                         
   2   0   8        497.76        485.51         7.15 o                         
   3   0   8        348.58        363.08         4.23 o                         
   4   0   8         51.50         46.96         5.01 o                         
   5   0   8          5.93          6.38         4.87 o                         
   6   0   8        209.82        224.99        10.62 o                         
   7   0   8          6.82         14.76        10.22 o                         
   8   0   8         25.65         26.19         7.17 o                         
  -6   1   8         25.97         28.10         7.68 o                         
  -5   1   8        238.24        241.62        11.69 o                         
  -4   1   8         60.59         74.55         6.66 o                         
  -3   1   8        187.65        187.37         8.17 o                         
  -2   1   8         16.14         19.54         4.12 o                         
  -1   1   8        114.15        115.49         5.10 o                         
   0   1   8         85.31         85.16         3.87 o                         
   1   1   8        120.12        114.93         2.73 o                         
   2   1   8       1421.31       1419.58        40.62 o                         
   3   1   8        955.47        978.66        28.09 o                         
   4   1   8          9.24          9.53         2.76 o                         
   5   1   8         33.88         31.72         4.34 o                         
   6   1   8        136.34        152.66         6.30 o                         
   7   1   8        905.42        858.50        28.94 o                         
   8   1   8        757.94        763.99        29.06 o                         
   9   1   8          8.90          6.50         6.92 o                         
  -5   2   8        759.75        776.56        27.45 o                         
  -4   2   8        478.68        496.88        17.72 o                         
  -3   2   8        225.06        232.65         9.45 o                         
  -2   2   8          6.24          5.52         1.76 o                         
  -1   2   8        649.60        640.15        10.23 o                         
   0   2   8       2087.36       2070.07        57.21 o                         
   1   2   8        758.83        727.39        14.43 o                         
   2   2   8          9.47         11.42         1.55 o                         
   3   2   8         18.45         16.44         2.17 o                         
   4   2   8         82.87         89.69         2.35 o                         
   5   2   8        217.86        222.09         7.41 o                         
   6   2   8          0.43          3.44         3.47 o                         
   7   2   8         70.38         72.75         5.20 o                         
   8   2   8          4.21          1.91         4.49 o                         
   9   2   8          0.33          4.21         6.31 o                         
  -5   3   8          4.98         16.83        10.52 o                         
  -4   3   8        210.39        212.09        16.00 o                         
  -3   3   8          4.36          6.12         7.66 o                         
  -2   3   8         29.06         28.31         1.72 o                         
  -1   3   8         52.69         47.66         2.05 o                         
   0   3   8         25.35         21.52         1.84 o                         
   1   3   8        997.90        962.22        16.50 o                         
   2   3   8        172.92        163.99         3.79 o                         
   3   3   8         19.17         21.16         1.53 o                         
   4   3   8        401.33        400.52         8.73 o                         
   5   3   8        868.97        910.57        28.18 o                         
   6   3   8        583.60        567.36         9.39 o                         
   7   3   8          4.02          5.46         1.84 o                         
   8   3   8         53.29         44.97         5.12 o                         
   9   3   8         67.09         75.70        14.55 o                         
  -4   4   8          2.44          0.68         5.70 o                         
  -3   4   8        106.14        111.62         5.85 o                         
  -2   4   8        372.25        350.81         9.73 o                         
  -1   4   8        411.60        404.80         9.85 o                         
   0   4   8       1179.76       1121.03        21.84 o                         
   1   4   8        533.65        533.06        14.05 o                         
   2   4   8         92.76         96.54         3.69 o                         
   3   4   8         72.12         65.62         2.36 o                         
   4   4   8          0.37          1.00         1.51 o                         
   5   4   8        513.95        484.73        15.47 o                         
   6   4   8        332.48        323.97        13.82 o                         
   7   4   8          6.04          7.88         2.69 o                         
   8   4   8         15.53         14.74        11.41 o                         
   9   4   8         28.64         37.35         8.59 o                         
  -3   5   8         41.84         33.35         4.95 o                         
  -2   5   8        749.51        721.02        16.88 o                         
  -1   5   8        574.94        550.98        22.83 o                         
   0   5   8        510.81        484.57        19.24 o                         
   1   5   8        499.96        506.11         8.05 o                         
   2   5   8        171.04        166.88         3.77 o                         
   3   5   8        688.78        678.32         9.76 o                         
   4   5   8        291.58        275.71         4.58 o                         
   5   5   8         36.57         38.98         2.09 o                         
   6   5   8         18.79         21.50         2.58 o                         
   7   5   8          5.34          7.64         2.62 o                         
   8   5   8         10.82         13.92         2.18 o                         
   9   5   8          6.77         12.22         7.92 o                         
  -3   6   8          0.07         -4.97         4.97 o                         
  -2   6   8         32.66         39.74         4.61 o                         
  -1   6   8         12.76          7.68         2.40 o                         
   0   6   8         43.30         42.99         3.49 o                         
   1   6   8         42.03         36.30         2.73 o                         
   2   6   8         53.50         53.07         2.76 o                         
   3   6   8         56.99         58.34         3.16 o                         
   4   6   8        321.45        324.07         9.65 o                         
   5   6   8        281.07        282.23         7.64 o                         
   6   6   8         52.89         57.02         2.65 o                         
   7   6   8         21.63         19.39         2.63 o                         
   8   6   8         60.47         53.67         4.31 o                         
  -1   7   8        241.26        225.54         8.94 o                         
   0   7   8        114.44        114.89         8.12 o                         
   1   7   8        145.20        141.35         7.56 o                         
   2   7   8        132.96        129.65         4.47 o                         
   3   7   8         14.77         10.22         2.59 o                         
   4   7   8         18.97         18.94         3.34 o                         
   5   7   8          5.06          4.89         3.01 o                         
   6   7   8         25.23         30.35         4.03 o                         
   7   7   8          1.97          1.90         2.46 o                         
   8   7   8        126.41        119.75         4.82 o                         
   0   8   8         70.97         62.18         3.95 o                         
   1   8   8        100.61        108.04         5.65 o                         
   2   8   8        116.52        115.83         5.19 o                         
   3   8   8        471.97        461.58        15.37 o                         
   4   8   8        638.55        612.63        11.29 o                         
   5   8   8        144.52        139.06         5.87 o                         
   6   8   8         68.12         69.83         3.79 o                         
   7   8   8         18.48         22.99         4.13 o                         
   2   9   8         28.12         30.26         6.49 o                         
   3   9   8          2.01          3.67         3.32 o                         
   4   9   8         75.08         75.54         4.57 o                         
   5   9   8         60.24         63.29         5.51 o                         
  -3  -7   9         17.82          9.92         5.33 o                         
  -2  -7   9        136.32        139.73         7.36 o                         
  -1  -7   9         98.96         84.03         5.03 o                         
   0  -7   9         25.54         22.84         3.73 o                         
   1  -7   9        132.92        133.52         9.57 o                         
   2  -7   9        155.85        140.43        17.16 o                         
  -4  -6   9          4.52          9.83         5.82 o                         
  -3  -6   9         21.91         26.85         5.63 o                         
  -2  -6   9          8.42          8.58         3.25 o                         
  -1  -6   9         68.14         71.74         3.93 o                         
   0  -6   9        224.29        222.14        12.41 o                         
   1  -6   9        139.55        138.57        10.71 o                         
   2  -6   9          5.13          7.03         6.64 o                         
   3  -6   9          6.20         13.53        11.57 o                         
  -5  -5   9          8.47          4.37         8.36 o                         
  -4  -5   9         11.75          9.73         4.18 o                         
  -3  -5   9        197.42        197.80         5.36 o                         
  -2  -5   9        286.75        283.12         8.98 o                         
  -1  -5   9        159.39        150.67         5.40 o                         
   0  -5   9         22.59         21.33         2.64 o                         
   1  -5   9         48.47         44.36         3.57 o                         
   2  -5   9          8.30         12.18         2.72 o                         
   3  -5   9          5.97         12.76         6.96 o                         
   4  -5   9          0.71          1.63         7.31 o                         
   5  -5   9         74.16         77.65        10.85 o                         
  -5  -4   9         48.80         57.04         5.70 o                         
  -4  -4   9          7.52         13.54         4.58 o                         
  -3  -4   9        143.90        148.91         3.65 o                         
  -2  -4   9        812.02        814.29        16.62 o                         
  -1  -4   9        729.25        735.86        11.17 o                         
   0  -4   9         75.39         77.48         2.52 o                         
   1  -4   9        124.56        127.54         2.62 o                         
   2  -4   9        213.10        211.52         3.24 o                         
   3  -4   9        569.68        560.00        27.31 o                         
   4  -4   9        172.93        173.49        10.87 o                         
   5  -4   9         16.03         13.76        11.78 o                         
  -6  -3   9         34.18         47.82         9.61 o                         
  -5  -3   9        209.63        221.93        15.45 o                         
  -4  -3   9        353.25        345.78         9.67 o                         
  -3  -3   9        142.07        136.31         4.22 o                         
  -2  -3   9         68.18         67.41         2.58 o                         
  -1  -3   9         12.94         11.95         1.95 o                         
   0  -3   9         55.67         51.58         2.17 o                         
   1  -3   9        116.10        112.86         3.50 o                         
   2  -3   9         35.32         36.15         1.30 o                         
   3  -3   9        477.86        457.93        14.10 o                         
   4  -3   9        189.05        184.41        10.27 o                         
   5  -3   9         92.18         84.59         9.06 o                         
   6  -3   9         18.47         28.01         8.52 o                         
  -6  -2   9          1.86          5.06         8.61 o                         
  -5  -2   9         66.20         73.66         8.85 o                         
  -4  -2   9        462.95        455.05        11.75 o                         
  -3  -2   9        659.39        668.69        16.46 o                         
  -2  -2   9        121.66        118.74         2.71 o                         
  -1  -2   9          8.72         10.42         2.84 o                         
   0  -2   9        101.52        102.75         5.57 o                         
   1  -2   9        581.23        577.03         7.74 o                         
   2  -2   9        290.16        300.25         3.88 o                         
   4  -2   9         42.78         34.58         6.24 o                         
   5  -2   9         64.84         58.23         7.66 o                         
   6  -2   9        111.73        132.25        16.02 o                         
   7  -2   9          0.03          3.61         7.36 o                         
  -6  -1   9         26.65         26.82         9.19 o                         
  -5  -1   9         32.28         46.36         7.94 o                         
  -4  -1   9        149.07        141.92         6.38 o                         
  -3  -1   9         44.40         64.34         5.05 o                         
  -2  -1   9          1.48          8.48         3.52 o                         
  -1  -1   9         11.83         11.04         1.69 o                         
   0  -1   9        146.70        144.93         2.86 o                         
   1  -1   9        674.17        703.63         9.03 o                         
   2  -1   9       1058.09       1075.88        20.30 o                         
   3  -1   9        217.31        217.24         2.15 o                         
   4  -1   9         42.44         45.47         5.75 o                         
   5  -1   9        102.63        107.52         8.08 o                         
   6  -1   9        284.43        294.42        14.25 o                         
   7  -1   9        330.41        341.50        16.62 o                         
  -5   0   9        208.82        216.48         8.97 o                         
  -4   0   9        196.37        198.54         9.33 o                         
  -3   0   9          6.40         15.62         5.08 o                         
  -2   0   9          7.62         -0.70         3.91 o                         
  -1   0   9        352.54        358.19         9.41 o                         
   0   0   9        348.68        362.51         5.79 o                         
   1   0   9         31.71         33.49         2.11 o                         
   2   0   9          6.85          8.50         1.45 o                         
   3   0   9        143.76        150.03         2.41 o                         
   4   0   9         18.49         23.00         4.98 o                         
   5   0   9          5.95         12.39         5.29 o                         
   6   0   9        113.17        109.02        12.92 o                         
   7   0   9          2.29          3.47         6.78 o                         
   8   0   9          1.41          4.87         7.36 o                         
  -5   1   9        102.10        117.49        14.76 o                         
  -4   1   9         69.09         65.66         7.24 o                         
  -3   1   9         99.97         98.86         7.24 o                         
  -2   1   9        554.22        516.44        15.25 o                         
  -1   1   9        633.16        617.86        16.02 o                         
   0   1   9        433.05        425.00        10.36 o                         
   1   1   9        366.94        359.31         5.74 o                         
   2   1   9        403.55        408.74         6.16 o                         
   3   1   9         10.41         13.10         2.68 o                         
   4   1   9         50.63         54.36         1.67 o                         
   5   1   9        150.92        163.33         7.21 o                         
   6   1   9         20.02         17.01         4.45 o                         
   7   1   9          6.98          3.07         6.08 o                         
   8   1   9         16.25          6.40         6.96 o                         
  -5   2   9         60.33         58.88         8.22 o                         
  -4   2   9         20.38         16.30        10.11 o                         
  -3   2   9          0.14          1.14         7.78 o                         
  -2   2   9          0.49          3.19         4.35 o                         
  -1   2   9          1.09          3.24         1.78 o                         
   0   2   9         23.85         23.97         2.52 o                         
   1   2   9         46.44         45.52         2.01 o                         
   2   2   9        242.25        248.76         4.29 o                         
   3   2   9        154.98        153.36         2.51 o                         
   4   2   9        326.66        325.23         6.38 o                         
   5   2   9        110.22        103.49         3.58 o                         
   6   2   9        235.40        236.94         7.72 o                         
   7   2   9        112.28        121.44        17.65 o                         
   8   2   9         20.51         28.43         5.48 o                         
  -4   3   9        255.75        249.63        12.50 o                         
  -3   3   9        154.68        155.02         8.89 o                         
  -2   3   9        193.06        177.95        12.88 o                         
  -1   3   9        587.78        571.89        23.40 o                         
   0   3   9        379.26        359.40         6.15 o                         
   1   3   9          4.33          5.82         1.98 o                         
   2   3   9         27.84         27.34         1.90 o                         
   3   3   9         14.90         14.86         1.79 o                         
   4   3   9        120.10        125.11         6.28 o                         
   5   3   9         71.71         73.71         4.07 o                         
   6   3   9         63.49         64.69         3.63 o                         
   7   3   9         72.68         87.00         5.72 o                         
   8   3   9         82.96         83.61         6.29 o                         
  -3   4   9          2.51         -2.03         5.70 o                         
  -2   4   9          8.76         12.53         4.51 o                         
  -1   4   9        106.09        100.36         3.31 o                         
   0   4   9        540.32        524.92        12.63 o                         
   1   4   9       1024.44       1006.63        38.20 o                         
   2   4   9        296.81        283.45         8.84 o                         
   3   4   9         52.18         55.21         2.25 o                         
   4   4   9        398.00        405.67         6.50 o                         
   5   4   9        455.53        466.55        15.97 o                         
   6   4   9        473.90        456.24         8.68 o                         
   7   4   9         87.11         78.64         3.02 o                         
   8   4   9         12.46         12.20         7.89 o                         
  -3   5   9         61.47         54.02         5.93 o                         
  -2   5   9        348.61        363.06        10.57 o                         
  -1   5   9        137.23        142.66         9.26 o                         
   0   5   9          0.57          1.28         2.49 o                         
   1   5   9         15.43         13.89         2.36 o                         
   2   5   9         87.21         94.25         3.65 o                         
   3   5   9        118.35        117.07         3.47 o                         
   4   5   9          7.64          6.74         2.30 o                         
   5   5   9        337.81        334.90         6.12 o                         
   6   5   9         73.99         76.53         2.65 o                         
   7   5   9         18.24         17.23         1.98 o                         
   8   5   9          0.50         -2.72         7.78 o                         
  -2   6   9        278.04        274.00         9.88 o                         
  -1   6   9        217.35        194.88         5.05 o                         
   0   6   9         72.92         71.06         4.65 o                         
   1   6   9         14.65         12.61         2.69 o                         
   2   6   9        216.56        207.17         4.77 o                         
   3   6   9        727.75        737.00        12.86 o                         
   4   6   9        263.70        261.18         6.32 o                         
   5   6   9          1.11          1.63         2.49 o                         
   6   6   9         20.08         20.62         2.91 o                         
   7   6   9          7.19          8.55         2.22 o                         
   8   6   9        123.13        124.85         5.52 o                         
   0   7   9          3.43          3.91         2.99 o                         
   1   7   9        114.74        115.25         5.90 o                         
   2   7   9         26.85         21.69         3.47 o                         
   3   7   9        322.75        325.90         6.89 o                         
   4   7   9        200.42        192.75         5.97 o                         
   5   7   9         54.91         49.48         3.26 o                         
   6   7   9          4.59          7.27         2.95 o                         
   7   7   9         89.09         88.12         5.44 o                         
   1   8   9        119.00        118.58         7.09 o                         
   2   8   9         52.54         46.51         4.34 o                         
   3   8   9         19.37         18.41         4.38 o                         
   4   8   9         43.81         34.16         3.44 o                         
   5   8   9          3.86          4.30         3.75 o                         
   6   8   9         33.14         30.14         4.15 o                         
  -3  -6  10        113.92        118.45         8.15 o                         
  -2  -6  10         72.07         69.90         5.91 o                         
  -1  -6  10         80.97         76.24         4.20 o                         
   0  -6  10         50.51         47.89         3.29 o                         
   1  -6  10         59.36         64.71         3.46 o                         
   2  -6  10        138.50        137.98        11.34 o                         
  -4  -5  10         10.06         20.02         4.74 o                         
  -3  -5  10          8.80         11.17         2.72 o                         
  -2  -5  10         82.72         91.60         4.01 o                         
  -1  -5  10         13.93         18.39         2.85 o                         
   0  -5  10         81.85         80.83         2.96 o                         
   1  -5  10         88.84         93.90         3.77 o                         
   2  -5  10        161.55        165.53        10.87 o                         
   3  -5  10        104.67        108.95        10.34 o                         
   4  -5  10         26.65         25.66         8.68 o                         
  -4  -4  10        213.45        198.50         9.23 o                         
  -3  -4  10         50.11         46.75         2.75 o                         
  -2  -4  10         76.52         70.57         3.10 o                         
  -1  -4  10          3.41          4.10         2.32 o                         
   0  -4  10        382.15        373.20         8.94 o                         
   1  -4  10        396.60        382.39         6.12 o                         
   2  -4  10          0.07          2.03         1.80 o                         
   3  -4  10          0.31          1.84         6.45 o                         
   4  -4  10          4.58         10.52         7.17 o                         
   5  -4  10          0.09          7.01         7.80 o                         
  -5  -3  10         47.34         56.01         6.05 o                         
  -4  -3  10          0.86          3.81         6.65 o                         
  -3  -3  10        219.65        222.55         7.24 o                         
  -2  -3  10        189.22        191.01         4.66 o                         
  -1  -3  10        381.52        374.27        11.52 o                         
   0  -3  10         42.78         44.28         3.43 o                         
   1  -3  10        235.78        228.33         4.41 o                         
   2  -3  10        176.69        185.12         3.53 o                         
   3  -3  10        291.84        298.01        13.18 o                         
   4  -3  10         78.93         80.19         8.50 o                         
   5  -3  10         10.13         22.75         7.78 o                         
   6  -3  10          9.93         16.16         8.36 o                         
  -5  -2  10        134.96        134.89         9.09 o                         
  -4  -2  10         92.98         93.13         7.45 o                         
  -3  -2  10         48.01         37.74         8.18 o                         
  -2  -2  10          0.57          0.25         2.44 o                         
  -1  -2  10         67.15         64.28         4.47 o                         
   0  -2  10          9.16          8.78         3.62 o                         
   1  -2  10        158.27        161.27         3.47 o                         
   2  -2  10        152.98        154.75         2.52 o                         
   3  -2  10         94.60         91.26         9.24 o                         
   4  -2  10        162.20        172.23         9.94 o                         
   5  -2  10         13.74         15.25        10.48 o                         
   6  -2  10         69.57         55.72         8.92 o                         
  -5  -1  10         89.55         86.74         6.88 o                         
  -4  -1  10        362.26        365.66        12.87 o                         
  -3  -1  10        342.84        345.34        15.87 o                         
  -2  -1  10         52.80         59.52         4.92 o                         
  -1  -1  10        104.54        102.87         2.74 o                         
   0  -1  10        328.14        344.51         5.85 o                         
   1  -1  10        614.82        630.41         8.68 o                         
   2  -1  10        164.75        163.65         2.80 o                         
   3  -1  10          5.46          5.42         0.94 o                         
   4  -1  10          5.20          4.73         5.24 o                         
   5  -1  10         22.41         27.68        10.48 o                         
   6  -1  10         80.36         85.01         9.22 o                         
   7  -1  10          5.95         -1.70         7.59 o                         
  -4   0  10         36.79         48.27         5.49 o                         
  -3   0  10        139.61        162.19         9.92 o                         
  -2   0  10          0.95         -1.49         4.42 o                         
  -1   0  10         33.61         34.46         4.35 o                         
   0   0  10        146.51        152.40         5.90 o                         
   1   0  10        801.40        824.35        12.01 o                         
   2   0  10        698.35        721.34        15.88 o                         
   3   0  10        106.04        110.88         3.82 o                         
   4   0  10         19.92         19.63         5.26 o                         
   5   0  10        141.37        146.27         8.87 o                         
   6   0  10        323.05        367.42        16.58 o                         
   7   0  10         94.06        109.55        10.94 o                         
  -4   1  10          6.18          1.23         6.05 o                         
  -3   1  10          6.54          6.29         5.36 o                         
  -2   1  10         88.97         94.46         6.52 o                         
  -1   1  10        255.86        257.96         8.96 o                         
   0   1  10        270.08        269.39         7.89 o                         
   1   1  10          0.87          3.26         1.91 o                         
   2   1  10         55.51         56.26         2.82 o                         
   3   1  10          5.98          5.10         2.10 o                         
   4   1  10         13.89         15.56         1.30 o                         
   5   1  10         19.34         15.27         5.63 o                         
   6   1  10        113.96        115.16         8.99 o                         
   7   1  10        148.44        153.58        10.90 o                         
   8   1  10          0.73         -6.22         7.47 o                         
  -4   2  10        176.29        177.66        11.20 o                         
  -3   2  10         21.46         33.55         6.33 o                         
  -2   2  10         97.81         98.40         6.78 o                         
  -1   2  10        742.12        752.84        21.14 o                         
   0   2  10        448.73        422.63        30.02 o                         
   1   2  10        200.98        197.05         4.47 o                         
   2   2  10         37.11         40.20         3.13 o                         
   3   2  10        269.92        283.41         7.77 o                         
   4   2  10        655.34        665.43         9.55 o                         
   5   2  10        257.36        252.60         6.19 o                         
   6   2  10          1.15          7.76         4.90 o                         
   7   2  10          7.57          7.46         4.95 o                         
   8   2  10          5.89         12.95         7.26 o                         
  -3   3  10        339.25        355.15        15.27 o                         
  -2   3  10         24.65         26.57         5.80 o                         
  -1   3  10          0.58          6.62         3.42 o                         
   0   3  10        362.52        347.69         8.29 o                         
   1   3  10         19.22         20.30         2.44 o                         
   2   3  10        323.59        323.00         5.18 o                         
   3   3  10         33.22         36.74         2.02 o                         
   4   3  10        186.96        180.04         3.25 o                         
   5   3  10        274.74        273.34         4.07 o                         
   6   3  10         61.06         64.89         8.15 o                         
   7   3  10         12.70         17.19         4.96 o                         
   8   3  10         75.66         85.75         7.88 o                         
  -2   4  10        255.98        242.83        11.46 o                         
  -1   4  10         67.11         69.72         3.63 o                         
   0   4  10        111.39        110.47         4.10 o                         
   1   4  10        113.55        116.64         4.42 o                         
   2   4  10        170.02        161.84         6.91 o                         
   3   4  10         42.54         41.76         2.65 o                         
   4   4  10         65.45         65.41         2.42 o                         
   5   4  10          6.05          5.48         2.38 o                         
   6   4  10          0.10         -0.43         2.37 o                         
   7   4  10          2.29          2.84         7.06 o                         
   8   4  10          4.31          6.94         8.45 o                         
  -2   5  10         78.89         83.94        10.54 o                         
  -1   5  10         38.23         34.28         2.99 o                         
   0   5  10        186.19        186.44         5.39 o                         
   1   5  10         49.66         52.67         3.41 o                         
   2   5  10        579.27        556.52        21.02 o                         
   3   5  10        654.62        632.86        11.02 o                         
   4   5  10        124.30        118.97         3.41 o                         
   5   5  10        129.78        121.92         3.16 o                         
   6   5  10         33.15         37.90         2.32 o                         
   7   5  10         68.61         61.35         9.34 o                         
   0   6  10          3.40          7.39         2.98 o                         
   1   6  10         14.04         15.93         3.31 o                         
   2   6  10         16.14         14.91         3.13 o                         
   3   6  10          8.50         10.92         3.11 o                         
   4   6  10         13.70         11.68         3.01 o                         
   5   6  10         10.85         13.82         2.71 o                         
   6   6  10         32.82         27.12         5.64 o                         
   7   6  10         16.69         12.21         2.47 o                         
   1   7  10         83.73         72.73         4.08 o                         
   2   7  10        176.90        176.66         5.67 o                         
   3   7  10        314.55        313.24         7.12 o                         
   4   7  10         97.66         94.51         4.36 o                         
   5   7  10         33.85         32.14         3.52 o                         
   6   7  10          0.44          5.51         3.84 o                         
  -2  -5  11        162.51        153.71         5.83 o                         
  -1  -5  11         38.72         35.76         3.65 o                         
   0  -5  11          0.96          2.67         2.28 o                         
   1  -5  11         84.05         89.32         8.48 o                         
   2  -5  11        145.56        143.41        10.99 o                         
  -3  -4  11        100.37        105.52         6.86 o                         
  -2  -4  11        132.98        132.32         4.31 o                         
  -1  -4  11          6.65          4.85         2.80 o                         
   0  -4  11          7.80          8.30         2.23 o                         
   1  -4  11         83.36         85.86         2.66 o                         
   2  -4  11        231.14        223.99        11.78 o                         
   3  -4  11        273.97        270.84        14.30 o                         
  -3  -3  11        134.87        139.32         6.48 o                         
  -2  -3  11         15.10         14.31         2.38 o                         
  -1  -3  11         89.41         90.87         3.89 o                         
   0  -3  11        193.25        191.75         4.64 o                         
   1  -3  11        228.19        236.62         4.74 o                         
   2  -3  11          3.53         -1.70         5.38 o                         
   3  -3  11          7.08         11.11         6.31 o                         
   4  -3  11          0.04          2.63         6.80 o                         
   5  -3  11         13.05         12.25         7.82 o                         
  -3  -2  11         15.15         16.86         4.59 o                         
  -2  -2  11         10.71         13.83         3.84 o                         
  -1  -2  11         66.93         72.71         2.92 o                         
   0  -2  11        268.57        265.75         4.95 o                         
   1  -2  11        262.82        265.53         5.00 o                         
   2  -2  11         18.61         22.08         1.62 o                         
   3  -2  11          1.94          1.82         5.22 o                         
   4  -2  11         60.99         55.46         7.71 o                         
   5  -2  11        125.50        123.96        10.59 o                         
  -3  -1  11         21.77         33.99         4.73 o                         
  -2  -1  11          7.19          8.18         3.71 o                         
  -1  -1  11        105.82        100.04         3.11 o                         
   0  -1  11          0.28          3.40         2.01 o                         
   1  -1  11         45.19         48.44         2.35 o                         
   2  -1  11         30.79         30.11         2.11 o                         
   3  -1  11         47.70         41.12         5.98 o                         
   4  -1  11         86.93         94.28         8.06 o                         
   5  -1  11         66.81         60.28         8.41 o                         
   6  -1  11         77.12         69.94         9.69 o                         
  -3   0  11         80.26         84.57         6.10 o                         
  -2   0  11        228.44        227.91         7.51 o                         
  -1   0  11         44.48         61.32         7.10 o                         
   0   0  11         13.42         15.12         2.04 o                         
   1   0  11        197.02        202.33         4.59 o                         
   2   0  11        110.86        116.31         3.42 o                         
   3   0  11         12.29         13.20         1.66 o                         
   4   0  11        114.31        107.59         8.08 o                         
   5   0  11        111.59        114.00         9.15 o                         
   6   0  11          6.50          7.66         7.43 o                         
  -3   1  11         19.38         25.80         6.50 o                         
  -2   1  11          0.32         -5.22         5.22 o                         
  -1   1  11         18.96         22.35         4.82 o                         
   0   1  11        358.79        360.83        10.48 o                         
   1   1  11        269.23        274.96         7.68 o                         
   2   1  11         79.53         75.61         4.18 o                         
   3   1  11         75.39         74.73         2.10 o                         
   4   1  11         84.98         80.01         3.27 o                         
   5   1  11          7.35         16.09         6.01 o                         
   6   1  11         63.54         62.68         8.24 o                         
   7   1  11         42.60         50.55         8.73 o                         
  -3   2  11         25.84         26.61         6.85 o                         
  -2   2  11         83.00         75.04        10.76 o                         
  -1   2  11        158.74        147.04         7.66 o                         
   0   2  11         99.15         90.04         5.73 o                         
   1   2  11          5.22          5.60         2.56 o                         
   2   2  11          1.71          5.41         3.70 o                         
   3   2  11         20.92         24.40         3.61 o                         
   4   2  11         29.71         33.80         3.70 o                         
   5   2  11         34.63         30.07         5.66 o                         
   6   2  11        213.20        229.76        10.72 o                         
   7   2  11         27.24         40.72        12.15 o                         
  -2   3  11        107.65        110.58        12.64 o                         
  -1   3  11        423.75        438.37        15.04 o                         
   0   3  11        354.76        338.43        27.21 o                         
   1   3  11        142.18        144.19         8.00 o                         
   2   3  11          2.92          4.08         2.45 o                         
   3   3  11         14.83         17.20         2.17 o                         
   4   3  11        353.40        365.03         9.18 o                         
   5   3  11        103.27        103.11         6.38 o                         
   6   3  11         11.79         -0.40         6.68 o                         
   7   3  11          1.49          1.00         7.33 o                         
  -1   4  11         25.76         25.78         6.01 o                         
   0   4  11         30.20         31.51         3.39 o                         
   1   4  11          1.26         -1.98         3.17 o                         
   2   4  11         13.27         16.16         2.47 o                         
   3   4  11        193.51        192.50         8.63 o                         
   4   4  11        394.68        386.54        12.00 o                         
   5   4  11        188.57        164.12         5.64 o                         
   6   4  11         13.17         12.32         7.50 o                         
   7   4  11          0.56         11.43         8.22 o                         
   0   5  11          3.53          7.09         2.82 o                         
   1   5  11         69.79         68.95         3.53 o                         
   2   5  11        408.52        398.91        11.10 o                         
   3   5  11        218.89        211.90         6.18 o                         
   4   5  11          1.29         -0.29         2.25 o                         
   5   5  11         13.67         11.16         2.53 o                         
   6   5  11          5.84          7.42         2.50 o                         
   1   6  11         14.07         12.29         3.18 o                         
   2   6  11        205.99        200.06         5.98 o                         
   3   6  11        179.50        174.58         6.89 o                         
   4   6  11         79.13         75.45         4.18 o                         
   5   6  11         23.54         22.20         4.54 o                         
   6   6  11         31.80         39.28         3.60 o                         
   0  -4  12         19.24         17.98         2.98 o                         
   1  -4  12         12.98         19.23         6.26 o                         
  -1  -3  12         23.01         25.10         2.83 o                         
   0  -3  12          1.01          1.91         2.40 o                         
   1  -3  12        145.09        138.85         3.88 o                         
   2  -3  12         22.27         25.19         6.12 o                         
   3  -3  12         41.53         35.46        11.34 o                         
  -2  -2  12          0.74          4.29         4.00 o                         
  -1  -2  12        102.33        106.54         3.77 o                         
   0  -2  12        184.94        195.91         4.96 o                         
   1  -2  12         44.68         41.82         3.41 o                         
   2  -2  12         13.36         18.32         5.56 o                         
   3  -2  12        301.00        280.69        12.71 o                         
   4  -2  12          0.02         -0.61         6.59 o                         
  -2  -1  12          1.51          1.29         3.98 o                         
  -1  -1  12         63.90         72.97         9.10 o                         
   0  -1  12        256.31        264.19         6.49 o                         
   1  -1  12        319.28        330.40         8.65 o                         
   2  -1  12         40.41         44.38         2.39 o                         
   3  -1  12         32.70         33.67         6.24 o                         
   4  -1  12         56.35         64.10         8.01 o                         
   5  -1  12        102.18         98.44        10.15 o                         
  -2   0  12        111.20         99.66         6.64 o                         
  -1   0  12         32.77         30.51         4.70 o                         
   0   0  12          6.91         12.36         3.04 o                         
   1   0  12         42.56         41.24         2.48 o                         
   2   0  12         11.55         12.34         2.03 o                         
   3   0  12          3.42          4.03         5.03 o                         
   4   0  12         30.25         29.83         6.52 o                         
   5   0  12        162.54        173.81        10.94 o                         
  -2   1  12        136.61        152.67         9.01 o                         
  -1   1  12        253.00        253.91        10.36 o                         
   0   1  12         36.17         36.81         4.68 o                         
   1   1  12          2.07         -1.07         3.38 o                         
   2   1  12         72.07         80.01         2.75 o                         
   3   1  12        259.87        266.53        10.05 o                         
   4   1  12         93.70        113.56         7.94 o                         
   5   1  12          0.97          5.66         6.10 o                         
   6   1  12         30.91         15.76         7.17 o                         
  -1   2  12         85.84         79.40         7.01 o                         
   0   2  12         50.11         51.04         5.33 o                         
   1   2  12         37.05         41.49         6.64 o                         
   2   2  12         39.10         41.63         3.93 o                         
   3   2  12        149.98        159.96         4.43 o                         
   4   2  12        142.50        152.20         6.44 o                         
   5   2  12        120.49        128.49         6.70 o                         
   6   2  12         41.08         38.02         7.31 o                         
   0   3  12         15.25         23.91         5.01 o                         
   1   3  12         51.18         50.25         5.54 o                         
   2   3  12          0.18          3.87         2.72 o                         
   3   3  12        109.42        107.25         7.60 o                         
   4   3  12         24.54         30.02         3.68 o                         
   5   3  12          9.76         10.43         6.66 o                         
   6   3  12          0.25          9.50        12.41 o                         
   1   4  12         22.07         23.10         3.03 o                         
   2   4  12        200.40        188.10         5.43 o                         
   3   4  12         54.28         60.06         3.06 o                         
   4   4  12         73.40         57.63         2.86 o                         
   5   4  12         19.08         27.29         7.50 o                         
   2   5  12          3.56          2.09         2.84 o                         
   3   5  12         12.19         17.20         3.30 o                         
   4   5  12        464.70        434.50        15.66 o                         
   1  -1  13         63.07         60.67         3.19 o                         
   2  -1  13          2.55         -1.49         5.01 o                         
   1   0  13         13.15         18.50         2.48 o                         
   2   0  13          1.10          0.47         2.02 o                         
   3   0  13         34.51         39.44         6.19 o                         
   1   1  13         54.36         51.69         3.86 o                         
   2   1  13         47.30         48.50         4.78 o                         
   3   1  13          2.85          7.26         5.08 o                         
   1   2  13          2.97          0.14         4.00 o                         
   2   2  13         99.61        110.46         5.61 o                         
   3   2  13        120.17        121.22         4.94 o                         
                                                                                
